# Supplementary material for: Evolution of surrogate light chain in tetrapods and the relationship between lengths of CDR H3 and VpreB tails
Source: Front Immunol. 2022 Oct 13;13:1001134. doi: 10.3389/fimmu.2022.1001134 (PMC9614664; doi:10.3389/fimmu.2022.1001134)
Supplement: Supplementary file 2 [file Table_2.xlsx]

## Sheet: Suppl Table 2 AA seqs
	Supplemental Table 2. Amino acid sequences for VpreB1, VpreB2, lambda5, VpreB3, and PTCRA from tetrapods used in alignments and phylogenetic trees. [We removed leader regions for phylogenetic analyses and thus, are not included here.]
	GENE Species	Sequence
B1	VpreB1 Aardvark	QPVLHQPQSVSSSLGTTVSLACTLSNDYDVGNYSIYWYQQKPGQGPRFLLRFSSSSNEKQGPKISPRFSGSKNVARNTGYLIISELQGEDEAVYYCAVGSQSMDKQVERERGEDKEPIASGSQASQNKLTWN
B1	VpreB1 Alpaca	QPVLNQPPSVSSSLGTTVRLACTLSGDLDVGMYNIYWYQQRPGHPPRFLLRYFSHSDKSQGPKVPPRFSGSKDMVKNTGYLSISELQPEDEAVYYCAVGAQSLEREMERKEEREPAAPGPLAPQDTLTLN
B1	VpreB1 Armadillo	QPVLNQLPSASAPLGTTVSLACTLSRDYSIGLHNIYWYQQRPGHPPRFLLRYFSHSDKSQGPNVPPRFSASKDMASNTGYLSISGLQPEDEAMYYCAVGSSDREKGWEVGKRPAFPGTQAPRDTGTLD
B1	VpreB1 Baboon	QPVLHQPPAMSSALGTTIRLTCTLRNDHDISVYSVYWYQQRPGHPPRFLLRYFSQSDKSQGPQVPPRFSGSKDVAGNKGYLNIAELQPEDEAMYYCAMGARSFEKKEREREWEEEMEPTAAGTPVP
B1	VpreB1 Bat, Big Brown	QPVLDQPPSVSSPLGTTVRLACTLSRDHDVSIYSIFWYQQRPGHPPRFLLRYFSHSDKKQGPKVPPRFSGSKDVAENTGYLSISELQPEDEALYYCAVGTQRWEREKMEMENEEEKEPAASVSQAPPDTLTVN
B1	VpreB1 Bat, Horseshoe	QPVLNQPPSVSSFLGTTIRLACTLSSDHDVSIYSIYWYQQRPGHPPRFLLRYSSRLDKKQGPKIPPRFSGSKDVTKNTAYLSISELQPEDEAIYYCAVGAEGSEKDKEMERESAEGKEPAASVSQAPQDTLTVN
B1	VpreB1 Bat, Large flying fox	QPVLNQPPSVSSSLGTTIHLACTLSSDHDVSIYSIFWYQQKPGHPPRFLLRYFSHSNKKLGPNIPLRFSGFKDEAENTGYLSISELQPEDEAVYYCAVGAQSLEKEKEMERERKEEKGPDGSVSQAPPDMLTMN
B1	VpreB1 Bat, Little brown	QPMLDQPPSVSSPLGTTVRLACTLSRDHDVNIYSIYWYQQRPGHPPRFLLRYFSHSDKRQGPKVPPRFSGFKDVAENTGYLSISGLQPEDEAMYYCAVGTQSLDGGRRGAGSPISLLGQPASAPSVTLFPP
B1	VpreB1 Bat, Long-fingered	QPVLEQPPSVSSFLGTTVRLACTLSSDHNVSIYSIFWYQQKLGHPPRFLLRYFSHSDKKHGPKVPPRFSGSKDVAKNTGYLSISELQPEDEAVYYCAVGNQSSEREKMEKEWKG
B1	VpreB1 Bat, Vampire	QPVLNQPPSVSSSLGTTIRLACTLSRDHDVTLYSIYWYQQRPGHPPRFLLRYFSNSEKNWGPKVPPRFSGSKDVTQNTGYLSISELQPEDEAIYFCAVGTQNMEREKMEMEREEEKKPAASVSQEPQDTLTMN
B1	VpreB1 Bison	QPVLSQPPSVASFLGATVRLACTLSSDHDVNLHSIYWYQQRPGHRPRFLLRYFSPSDKRQGHKVPPRFSGSKDLAKNTGYLSIAELQAEDEAVYFCAVGTPVMGRRRKIQRERAERELATLGSPGPRATLPLH
B1	VpreB1 Buffalo, Water	QPLLSQPPSVASLLGATVRLACTLRSDHNVGLHSIYWYQQRPGHPPRFLLRYFSPSDKKQGHKVPPRFSGSKDLAKNTGYLSIAELQAEDEAVYFCAVWHPSSWFTFGSGTKVTIPDRPKSPPSVTLFLP
B1	VpreB1 Camel	QPVLNQPPSVSSPLGTTVRLACTLSGDLDVGMYNIYWYQQTPGHPPRFLLRYFSHSDKSQGHKVPPRFSGSKDMVKNTGYLSISELQPEDEAVYYCAVGAQSLEREMERKEEREPAAPGPLAPQDTLTLN
B1	VpreB1 Cattle	QPVLSQPPSVASFLGATVRLACTLSSDHDVNLHSIYWYQQRPGHRPRFLLRYFSPSDKRQGHKVPPRFSGSKDLAKNTGYLSIAELQAEDEAVYFCALWGPSAWFTFGSGTKVTIPDQPKFPPSVTLFPP
B1	VpreB1 Cheetah	QPMLNQPPFVSSPLGTTIRLACTLSRDYDVRIYNIYWYQQRPGHPPRFLLRYFSHSDHSQGFKIPPRFSGSKDVAKNTGYLSISGLQPEDEAMYYCSLGFQVLDKERETRGERREEKEPAVLGSPAPPDTLTLN
B1	VpreB1 Dog	QPVLNQPPSMSSSLGTTIHLPCTLSRDHDVSVYNIFWYQQKPGQPPRFLLRYFSHLDNHQGFKISPRFSGSKDVAKNTGYLSISELQPEDEATYFCAVGAQSLEREKEMRREEKEAAGPGSQAPPDTLALK
B1	VpreB1 Elephant	QPVLHQPPSVSSSLETTVTLACTLSKDYNVAIYSIYWYQQRPGQAPRFLLRFLSPSNKKQGPRIPPRFSGSKDLASNTGYLRISKLQAEDEAVYYCAVGHRNMDRQVEKERGEDKEPDASGSQAPQDTLTWN
B1	VpreB1 Gerbil	QPMLHQPPSASSSLGATVRLTCTLSRNLNIRVYSIYWYQQRPGHPPRFLLSYFSHLDKHQGPKVPPRFSGSKDMARNLGYLSISELQAEDEAVYYCAVGPRSQEKKKGMERLWRGEK
B1	VpreB1 Gibbon	QPVLHQPPAMSSALGTTIRLTCTLRNDHDIGVYSVYWYQQKPGHPPRFLLRYFSQSDKSQDPQVPPRFSGSKDVARNRWYLSISELQPEDEAMYYCAMGARSLEKEREREWEEEMEPTAAGTRVP
B1	VpreB1 Goat	QPVLSQPPSVTSFLGATVRLACTLRGDHNIGLHNIYWYQQRPGHPPRFLLRYFSPSNKRQGHQVPPRFSGSKDLAKNTGYLSIAELQAEDEAVYFCAVGARVVGQRRETQREEGEERELASPGPWDTLPLH
B1	VpreB1 Gorilla	QPVLHQPPAMSSALGTTIRLTCTLRNDHDIGVYSVYWYQQRPGHPPRFLLRYFSQSDKSQGPQVPPRFSGSKDVARNRGYLSISELQPEDEAMYYCAMGARSSEKDREREWEEEMEPTAAGTRVP
B1	VpreB1 Hamster, Chinese	QPMLHQPPSVSSSLGTTIRLSCALNSNHNINIYSVYWYQQRPGHPPRFLLRYFSRSDKHQGPNIPPRFSGSKDVAQNLGYLSISELQPEDEAVYFCAMGLRSQEKENWMEREREGEK
B1	VpreB1 Hedgehog	QPVLTQPPSISVSPASTVRLTCSMSSGYNIGDFWIRWYQQKPGNPPRYLLYYKSESDKHQGSGVPNRFSGSSDASANTGLLLISGLQTEDEADYYCNTWHGNSKSYTVLQSHKEVRLKPPLSHST
B1	VpreB1 Horse	HPVLNQPPSVSSSLGTTVHLACTMSSDHDVGIYNIYWYQQRPGHPPRFLLRYFSHSDKSQGPKIPPRFSGSKDLAKNTGYLSISELQYEDEAVYFCAVAAQSLDREMDRERREEKQPAPSGPQAPQDTLTMN
B1	VpreB1 Human	QPVLHQPPAMSSALGTTIRLTCTLRNDHDIGVYSVYWYQQRPGHPPRFLLRYFSQSDKSQGPQVPPRFSGSKDVARNRGYLSISELQPEDEAMYYCAMGARSSEKEEREREWEEEMEPTAARTRVP
B1	VpreB1 Lemur	HLLLHQPPTTSALLGTTVRLTCTLSSDHNIGVYSVFWYQQRPGHPPRFLLRYFSHSDKNQGPKVPPRFSGSKDVARNRGHLSISELQPEDEAIYFCAVGAQSMEKERDMEGGRERDTEGGRERDTEGGRERD
B1	VpreB1 Lemur, Flying	QPVLHQPPSVSSSLGTTVRLTCTLSSDHYVGIHNVYWYQQRPGHPPRFLLRYFSHSDQSQGHKVPPRFSGSKDVARNRGYLSISELQPEDEAIYYCAVGAQESEREVEREQEEEKEPAASGSQAPSGTLTLN
B1	VpreB1 Manatee	QPVLHQPPSVSSSPRTTVTLACTLSKDYDVGIYSVYWYQQRPGQAPRFLLRFLSPSNKNHGHGIPSRFSGSKDVASNTGYLSISDLQAEDEAVYYCAVGAESMHRKVERVKLEDKEPVASGSQAPRDTLIWS
B1	VpreB1 Meerkat	QPLLNQPPFASAPLGTTIHLACTLSRDYDVSIYNIYWYQQRPGHPPRFVLRYFSHSDHNQGYKIPPRFSGFKDVAKNTGYLSISGLQPEDEAMYYCSVGTQVFNKDKEVRGERREEKEPAVLGSQAPPDTLTLN
B1	VpreB1 Mole, Golden	QPVLHQPPLVTASLGTTVRVACTLSNDYDVSIYNIYWYQQRPGQAPKFLLRFFSSSNKNHGQGIPFRFSGSKDMAMNTGYLSISKLQAEDEAVYFCAVGSQNMDQQVKRDREQGKEPVASGSQAP
B1	VpreB1 Mouse, House	QPMVHQPPLASSSLGATIRLSCTLSNDHNIGIYSIYWYQQRPGHPPRFLLRYFSHSDKHQGPDIPPRFSGSKDTTRNLGYLSISELQPEDEAVYYCAVGLRSQEKKRMEREWEGEKSYTDLGS
B1	VpreB1 Mouse, Ryukyu	QPMVHQPPSASSSLGATIRLSCTLSNNHNIGIYSVYWYQQRPGHPPGFLLRYFSHSDKHQGPNIPPRFSGSKDTARNLGYLSISELQPEDEAVYYGAVGLRSHEKKRMEREWEGEK
B1	VpreB1 Mouse, Shrew	QPMLHQPPSASSSLGATVRLTCTLSDNHNIGIYSIFWYQQRPGHPPRFLLRYFSHSDKQQGPNVPPRFSGYKDAARNLGYLSISELQPEDEAVYYCAVGLRSQEKKRMEREWEGEK
B1	VpreB1 Narwhal	QPVLNQPPSVSSSLGTTIRLACTLSSDHDVGVHNIYWYQQRAGHPPRFLLRYFSHSDKNQGPKVPPRFSGSKDLAKNTGYLSISDLQPEDEAVYFCAVGAQGMEQGPEMQRERREEREPAAPASQAP
B1	VpreB1 Otter, Sea	QPVLSQPPSVSSSLGTTIHLPCTLNRDHDVSVYTIYWYQQRPGHPPRFVLRYFSHSDNDQGSKIPPRFSGSKDVAKNTGYLNIAELQPEDEGMYYCAVGFQDMEKVRVMRREEKEPAAPGSQAPQDSHTVI
B1	VpreB1 Pangolin	QPVLIQPQFVSSSLGSTVHLACTFRSGFDVAIYDIHWYQQRPSHPPTFLLSYFSDLDNSHGSKIPARFSGSKDLAKNTGYLTISELRPEDEAVYYCAAWSKGLEPQKERARRDEKEGA
B1	VpreB1 Pig	QQLLDQPPSVSSSLGTTIHLACTLSRDLDISIYNIQWYQQWPGHPPRFLLSYFSHSDKIQGHKVPPRFSGSKDVAKNTGYLSISELQPEDEAVYFCAAMVERLERKREREMERETREGNEPAAPVWPAP
B1	VpreB1 Porpoise	QPVLNQPPSVSSSLGTTIRLACTLSSDHDVGVHNIYWYQQRAGHPPRFLLRYFSHSDKNQGPKVPPRFSGSKDLAKNTGYLSISDLQPEDEAVYFCAVGARDVEQGPEMQRERREEREPAAPASQAP
B1	VpreB1 Rabbit	QPALHQPPTASSALGTTVRLACTLSRDHSVGLHSIYWYQQRPGHPPRFLLRYFSHSNQXHGPGIPPRFSGSKDEARNSGYLIISELRPEDEAVYYCAMGSLEEEMERKRGEEEEPAASGSQVPKNSAP
B1	VpreB1 Rat, Blind mole	HPMLHQPLSASSSLGTTIRLTCTLSRNHNINVYSIYWYQQRPGHPPRFLLRYFSHSDKKQGPNIPFRFSGSKDVARNQGYLRISGLQPEDEAVYYCAAGLRSQEKEKGMVREMGGEK
B1	VpreB1 Rat, Norway	QPVLHQPPSASSFLGTSIRLTCALSSNHNIGIYSIYWYQQRPGHPPTFLLRFFSHSDKLQGPKIPPRFSGSKDTARNLGYLSISDLQPEDEAVYYCAVGLRSWEKEKRMEREWEEEK
B1	VpreB1 Rhino	QPVLNQPPSVSSSLGTTVRLACTLSSDHDVGVYSIYWYQQRPGHPPRFLLRYFSHSDKSQGPKIPLRFSGSKDLAKNTGYLSISELQPEDEAVYFCAVGAQSLGREKEMDRERGEDKEPAASGPQAPQDMLTLN
B1	VpreB1 Sea Lion, California	QPVLNQPPSMSSSLGTTIHLPCTLSRDHDVSIYNIYWYQQRPGHPPRFVLRYFSHSDNNQGSKIPPRFSGSKDVAKNTGYLSIAELQPEDEAMYYCAVGAQGMEKVREMRREEKEPAVPRSQAPQDKLTMS
B1	VpreB1 Sea Lion, Stellar	QPVLNQPPSMSSSLGTTIHLPCTLSRDHDVSIYNIYWYQQRPGHPPRFVLRYFSHSDNNQGSKIPPRFSGSKDVAKNTGYLSIAELQPEDEAMYYCAVGAQGMEKVREMRREEKEPAVPRSQAPQDKLTMS
B1	VpreB1 Seal, Fur	QPVLNQPPSMSSSLGTTIHLPCTLSRDHDVSIYNIYWYQQRPGHPPRFVLRYFSHSDNNQGSKIPPRFSGSKDVAKNTGYLSIAELQPEDEAMYYCAVGAQGMEKVREMRREEKEPAVPRSQAPQDKLTMN
B1	VpreB1 Seal, Harbor	QPMLNQPPSMSSSLGTTIHLPCTLSRDHDVSIYNIYWYQQRPGHPPRFVLRYFSRSDNNQGFKIPPRFSGSKDVAKNTGYLSIAELQPEDEATYYCAVGAQGMEKVREKMREEKEPAVPGSQAPQDTLTMN
B1	VpreB1 Shrew, Elephant	QPVLHQPPRVSASLGTSVSLACTLSGDYNVGLYKIYWYQQRPGQSPRFLLSFFSSTKKKQGPKVPLRFSSFKDVARNTGYLRITSLQEEDEAVYYCAVGSQSMEREKGEDKEFEASGSEAP
B1	VpreB1 Shrew, Tree	QPVVRQPPSVSSSLGTTIRLPCTLSSEHDISLYNIYWYQQKPGQPPKHFSDENEDLKRPPRFTGSKDVANNRGYLSISELRPEDEAMYYCSVGTQSFDKEKRWERERERGEEKEPVASGSQAPQDMHTLN
B1	VpreB1 Sloth	QPVLEQPPAASAPLGTTVRIPCTFSGNYSIGLHGVFWYQQKPGHPPRFLLRYPLPSDGSRGPKIPPRFSGSKDVASNTGFLSISELQPEDEAVYFCAVGSSSMDRDKGGTQLTVLGGPKASPKVYLFAP
B1	VpreB1 Vaquita	QPVLNQPPSVSSSLGTTIRLACTLSSDHDVGVHNIYWYQQRAGHPPRFLLRYFSHSDKNQGPKVPPRFSGSKDLAKNTGYLSISDLQPEDEAVYFCAVGARDVEQGPEMQRERREEREPAAPVSQAP
B1	VpreB1 Walrus	QPVLNQPPSMSSSLGTTIRLPCTLSRDHDVSIYNIYWYQQRPGHPPRFVLRYFSHSDNNQGSKIPPRFSGSKDVAKNTGYLSIAELQPEDEATYYCAVGGQGMEKVREIRRQEKEPTVPGSQAPQDKLTMN
B1	VpreB1 Whale, Beluga	QPVLNQPPSVSSSLGTTIRLACTLSSDHDVGVHNIYWYQQRAGHPPRFLLRYFSHSDKNQGPKVPPRFSGSKDLAKNAGYLSISDLQPEDEAVYFCAVGAQGVEQGPEMQRERREEREPAAPASQAP
B1	VpreB1 Whale, Minke	QPVLNQPPSVSSFLGTTIRLACTLSSDHDVGVHSIYWYQQRSGHPPRFLLFSHSDKNQGPKVPLRFSGSKDLAKNTGYLSISDLQPEDEAVYFCAVGVQGMEQEPETERERREEREPAAPVSQAP
B1	VpreB1 Whale, Sperm	QPVLNQPPSVSSSLGTTIRLACTLSSDHDVGVHSIYWYQQRSGHPPRFLLRYFSHSDKNQGPKVPARFSGSKDLAKNTGYLSISDLQPEDEAVYFCAEYVGCGTYVFGGGTQLTVLGQPKSAPSVTLFAP
B1	VpreB1 Yak, Wild	QPVLSQPPSVASFLGATVRLACTLSSDHNVNLHSIYWYQQRPGHRPRILLRYFSSYFSPSDKRQGHKVPPRFSGSKDLAKNTGYLSIAELQAEDEAVYFCAVGTPVMGRRRKIQRERAERELATLGSPGPRATLPLH
L5	Lambda5 Armadillo	LLALVMGAHSVLPPTAAPPSTPGPRGTAGSSRSSAGNLQSLWDRSPLKPTPQGEGPRCWLRGFLSESQAPWYVFGSGTQLTVLGQPKASPIIHLFPPSPKELKTNKATLVCLVSAFYPGSVAVKWKRDGRDYTEGVQTTKPSKQTDNKYAASSYLSLTPAQWRNADRYSCQVTHEGSTVEKSVSPTQCS
L5	Lambda5 Baboon	LLGLALVTYGLVHPTAAPQSRALGPGAPGGSSRSSLRSRWGRFLLQHGSWTGPRCWPRGFQSKHNTLRHVFGSGTQLTVLGQPKATPSVTLFLPSSEELQANKATLVCLMSDFYPGILTVTWKADGTPITQGVEMTMPSKQSNNKYAASSYLSLTPEQWRSHRSYSCQVTHEGSIVEKTVTPAECS
L5	Lambda5 Bat, Big brown	LLGLAVGTHGLLSSTTAPRSRAPSAGAPTRSSPRSLWDSRFPFRTGPQGTGPRCWPGAFWSDLQSPWYVFSSGTQLIVLGQPTSAPSVTLFPPSPEELQTNKATLVCLISDFYPGSVTVAWKADGSPVTQGVETTAPSKQSNNKYAASSYLSLTPDKWRSGGSYSCQVTHEGGTVEKAVVPAECS
L5	Lambda5 Bat, Flying fox	LLGLAVGTHGLSLPTAAPRGRAPGPGAPTRSSPWSLWDRSLLRTGPQEAGPRCWPGGLWSNLQSPWYVFSSGTQLIVLGQPKSAPLIILFPPSSEELRTNKATLVCLISDFYPSNMTVAWKANGSPVTQGVETTKPLKQSNNKYAASSYLSLTPDKWKSSSSFSCQVTHEGSTVEKTLAPSQCF
L5	Lambda5 Bison	LLGLVVGAHGLLPPTAAPQSTAPRMEAPVSITPSRFPLRPGPRGPGPRCWRGVWPEGPSAWFTFGSGTKVTIPDQPKFPPSVTLFPPSTEELSTYTATLVCLISDFYPGNVTVAWKADGSPVTRGVVTSQASQQSSSKYVASSYLTLTGSEWKPKSSYSCEVTHEGSTVTKTVKPSACS
L5	Lambda5 Buffalo, Water	LLGLAVGAHGLLPPTAVPQSTAPRMEAPSGKSPWSLRGRLPLRPSPRGTGPRCWPGVWSGAPSSWFTFGSGTKVTIPDRPKSPPSVTLFLPSTEELSTNMATLVCLISDFYPGSMTVAWKADWHPVTRGVVTSQASKQSNSKYAASSYLTLMGSEWKPKSSYSCEVTHEGSTVTKTVKPSACS
L5	Lambda5 Camel	LLGLAVGAHGLLPSTAAPPNRAPRTEASAESSPWSRWDRSPLQPGPRGAGPRCWPGRFWSEPQSLWYVFGSGTHLTVLGQPKAAPSVTLFPPSSEELKANKATLVCLISDFYPGNVTVAWKQDGTTVTQGVETTKPSKQSNNKYAASSYLTLSPSTWKSHRSYSCRVTHEAGTVEKTVSPSQC
L5	Lambda5 Cattle	LLGLAVGAHGLLPPTAAPQSTAPRMEAPSGKSPWSLRGRFPLRPGPRGPGPRCWRGVWPEGPSAWFTFGSGTKVTIPDQPKFPPSVTLFPPSTEELSTYTATLVCLISDFYPGNVTVAWKADGSPVTRGVVTSQASQQSSSKYVASSYLTLTGSEWKPKSSYSCEVTHEGSTVTKTVKPSACS
L5	Lambda5 Dog	LLGLAVGAHGRLPPTTAAPPGSAPGPRAPGGSSSRSLWDRFLFWPGPHGAGPRCWPGGFWPETQSPWFVFSEGIELTVLGQPKASPSVTLFLPLSGELGADKATLVCLISDFYPSGVTVAWKADGSPVTQGVETTKPSKQSNNKYAASSYLSLTPDKWKSHSSFSCLVTHEGSTVEKKVAPAECL
L5	Lambda5 Gerbil	LLGLVDGVQHVLSPSSAQRSRALGSGSSGGSSRPRLWALPGRFLFQIIPWRTGPRRWPYGRPSEPQPCLSFGDGTRLTILGQPKSDPLVTLFLPSLKNFQAYKATLVCLVSEFYPGTLVVDWKVDGIPVTQGVETTQPSKQTNNKYVVSSFLTLISDQWTPHSRYSCQVTHEGNIVEKSVSPAECS
L5	Lambda5 Gibbon	LLGLAVVTHGLLRPTAAPQSRALGPGXPGGSSRSSLRSRWGRFLLQRGSWTGPRCWPRGFQSKHNSVTHVFGSGTQLTVLTQPKAAPSVTLFPPSSEELQANKATLVCLMNDFYPGSLRVTWKADGTPITQGVEMTTPSKQSNSKYAASSYLSLTPEQWRSRRSYSCQVTHEGSTVEKTVAPAECS
L5	Lambda5 Goat	LLGLAVGAHGLLLPTAAPQSTAPRMEAPVSITPSRFPLRPDPRGTGPRCWPGVWSEASLPWYVFGSGTEVTISGKPKSAPSVTLFPPSTEELSTNMATLVCLISDFYPGNVTVAWKADGTPVTRGVVTSQASKQSNSKYVASSYLTLTGSEWNPKSSYSCEVTHEGSTVTKTVKPSECS
L5	Lambda5 Gorilla	LLGLAVVTHGLLRPTAAPQSRALGPGAPGGSSRSSLRSRWGRFLLQRGSWTGPRCWPRGFQSKHNSVMHVFGSGTQLTVLSQPKATPSVTLFPPSSEELQANKATLVCLMNDFYPGILTVTWKADGTPITQGVEMTTPSKQSNNKYAASSYLSLTPEQWRSRRSYSCQVMHEGSTVEKTVAPAECS
L5	Lambda5 Hamster, Chinese	LLGLVDGVQHARRSRAMGPGASVGSSRSSLWTLPGRFLFRAIPRETGPRCWPHGFLSKPQSWYIFGSGTQVTVLGQPKSDPLVTLFLPSLYDLQANKATLVCLVSEFYPGTLVVTWKIDGIPVTQGVETTQPSKQTDNKYVTSSYLTLTSHQWTPHSRYSCQVIHEGNTVEKSVSPAECS
L5	Lambda5 Horse	LLGLAVGTHGLLPPTAAPRGKTPGPGAPAGSSPWRLWDRFPLRPGPRGTGPRCWPGGFWSDVQPPWYIFSEGTQLTVTGGPKSAPSVTLFPPSSEELSTNRATVVCLISDFYPSNLTVVWKANGTPITQGVEITKPLKQSNNKYAASSYLTLSPAMWKSYSSISCQVTHEGSTVEKTVASSQCS
L5	Lambda5 Human	LLGLAVVTHGLLRPTAASQSRALGPGAPGGSSRSSLRSRWGRFLLQRGSWTGPRCWPRGFQSKHNSVTHVFGSGTQLTVLSQPKATPSVTLFPPSSEELQANKATLVCLMNDFYPGILTVTWKADGTPITQGVEMTTPSKQSNNKYAASSYLSLTPEQWRSRRSYSCQVMHEGSTVEKTVAPAECS
L5	Lambda5 Lemur	LLGLAVGTHGFLSSTEAPRSRAPGPGARAGSSRSSPRIPWSRFLLQPSPRGAGARCWPRGFWSEPQSLWYIFGRGTQLTILGQPKAAPSVTLFPPSSEELQANKATLVCLMSDFYPGAVSVAWKADGSAVTQGVETTQASKQSNGKYAASSYLSLSPAQWKAGGRFSCQVTHEGSTVEKTVAPAECA
L5	Lambda5 Lemur, Flying	PLGLAVGIRGLVSPMAAAWSRAPGLGTRAGSSWSSLQRLWGRILLQPSPWRAGPRCWPCGFWSEPQSPWNVFGGGTQLTVLGQPKAAPSVTLFPPSSEELKDNKATLVCLMSDFYPGAVTVAWKADGTTVTQGVETTKPSKQSNNKYGASSYLTLSPQQWNSHKSYSCQVTHEGSTVEKTVAPAECS
L5	Lambda5 Manatee	LLLLALSPLGLWPLTATPRSSAPGPRAPAGGSRSRLRSLWGRFLLWPGPQGTGPRCWPHQFWYEPESPWYVFGSGTQLTVLGQPKASPSVTLFPPSSEELQANKATLVCLMNDFYPDAVTVTWKEDGTTISQGIETTKPSKQSNNKYAASSYLTLKPAQWRSHKSYSCQVTHEGSTVEKKVAPAECA
L5	Lambda5 Meerkat	LLGLAVGAHGQLPPTTAAPPSRAPGPGAPAGSSPRSLWDRFLFWPGPHGAGPRCWPDGFWSETRSPWFVFSEGTQLTVLGQPKSAPSVTLFLPFSEELRAKSTLVCLISDFHPSTLVVTWKVDGTPITQGVETTKPFKQSNNKYLASSYLSLSPDKWKSHRSFTCQVMHEGSTVEKTVVPAECP
L5	Lambda5 Mole, Golden	ILLLGLGALGLRRPTATRRSSAPRPGAPEVDSRSHLRSLRGRFSLWPGPQSAGPRCWPGQFWAESPSSWFIFGSGTHLYVLGQPKTSPMVTLFLPSSQELKTNKATLVCLISDFYPGTMTVAWKADGTTITQSVETSKPSKQNNNKYAASSYLTLTAAQWMSHDSYSCLVTHEGKTMEKKVIPAECA
L5	Lambda5 Mouse, House	LLGLVDGVHHILSPSSAERSRAVGPGASVGSNRPSLWALPGRLLFQIIPRGAGPRCSPHRLPSKPQFWYVFGGGTQLTILGQPKSDPLVTLFLPSLKNLQANKATLVCLVSEFYPGTLVVDWKVDGVPVTQGVETTQPSKQTNNKYMVSSYLTLISDQWMPHSRYSCRVTHEGNTVEKSVSPAECS
L5	Lambda5 Mouse, Ryukyu	LLGLVDGVHHIFSPSSAERSRAVGPGASVGSSRPSLWALPGRFLLQIIPRGAGPRCSPHRLPSKPQFWYVFGGGTQLTILGQPKSDPLVTLFLPSLKNLQANKATLVCLVSEFYPGTLVVDWKVDGVPVTQGVETTQPSKQTNNKYMVSSYLTLISDQWMPHSRYSCRVTHEGNTVEKSVSPAECS
L5	Lambda5 Mouse, Shrew	LLGPVDGVHHILSPSSAQRSGAVGPGASVGSSRPSLWALPGRFLFQIIPRGAGSRCLPPRRPSESQYWYVFGGGTQLTILGQPKSDPLVTLLLTSFKNLQANKATLVCLVSEFYPGTLVVDWKVDGIPVTQGVETTQPAKQTNGKYMTSSYLTLISDQWMPHSRYSCRVTHEGNTVEKSVSPAECA
L5	Lambda5 Otter, Sea	LLGLAVGAQGRLPPTTVAPPNSTPEPRAPAGSSSRSLWDRFLFWPGPHGAGPRCWPGGFWPETQSPWYVFSDGTQLIVLGQPKSTPSVTLFRTFSEITDNKATLVCLISDFYPSSVMVAWKADGSPVTQGVETTKPSKQSNNKYVASSYLSLSPDMWKSHSSFSCLVTHEGKTVEKKVVPSQCS
L5	Lambda5 Pig	LLGLAMGAHGLLPPTTAPQSRAPGTEAPARSSPWRLWDRFLLRPPPRGTGPRCWPARFWSEPQPPWVVFGGGTRLTVLGQPKAAPTVTLFPPSPEELSTNKATLVCLISDFYPGAVTVTWKAGGTTITQGVDTSQPSKQSNNKYAASSYLALSASDWKSSSGFTCQVTHQGNTVEKTVMPSECA
L5	Lambda5 Porpoise	VLGLAVGAHGLLPPTPAPQSTAPRKETPAGSSPWSLWHSSLLHPGPRGTGPRCWPGRFWSESQLPWYVFGGGTQLTVLGQPKSAPSVTLFAPSTEELKANKATLVCLINDFYPGSVTVAWKAGSTTITRGVETAQPSKQSNSKYAASSYLALTASEWESYESVSCQVTHDGRTVEKTVASSGCP
L5	Lambda5 Rabbit	LLGLVVGAQDLWTPTAAPQSRALGPGGPVGSSRFNLRIPWHRLPLQPGPQEAGPRCWPHGFWSESQSRWYIFGSGTQLSVTGQPVVAPLVTLFPPSSEELKANKATLVCLISDFYPGTVTVAWKADGATITQGMDFTQPSKQSNNKYMASSFLSLSRGQWTSHSRFICQVTHEGKTMEKSVAPAHCP
L5	Lambda5 Rat, Blind mole	MLGLVEGVQGLLSPSSARGSRPLDRGALVGRSRSSLWILPGRFEFQLIPQGTCSRCWPRGSPSEPKSSWYVFGSGTQLTVLGQPKAAPLVTLFLPSLKEIQANKYTLVCLVSEFYPGALVVAWKVDGIPVTQGVETTQPFKQTNNKYIASSYLTLMSDQWTPHSRYSCQVTHEGTTVEKSMSPAECS
L5	Lambda5 Rat, Norway	LLGLVDGVHHILSPSSAQRGRAVGPGASVGSSRSSLWTLPGRFLFQIIPRGAGPRCWPHRLPSKSQLWYVFGSGTQLTILGQPKSDPLVTLFLPSLKNLQVKKATLVCLVSEFYPGTLVVDWKVDGIPVTQGVETTQPSKQTNNKYVASSYLTLMSDQWMPHSRYTCQVTHEGNTVEKSVSPAECS
L5	Lambda5 Rhino	LLGLAVGAHGLLPPTAAPRGRTPGPGAPGRSSPWSVWDRSLRPGPRGAGPRCWPGGFWSETQSPWYVFSEGTQLTVLDTGQPKSAPSVSLFPPSNEELSANKATLVCLISDFYPSDLTVAWKADGTAITQGVETTKPSKQSNNKYAASSYLTLTPDKWKSHSSFSCQVTHEGSTVEKTVVPEECS
L5	Lambda5 Sea lion, California	LLGLAVGAHGRLPPVTVAPPNSTPDPGAPAGSSSRSLWDRFLFWPGPRGAGPRCWPGGFWPETQSPWFVFSEGTQLTVLGQPKSAPLVTLFLSFSEELGANKATLVCLISDFYPSSLTVAWKVDGSNVTQGVETTKPFIQSNNKYAASSYLSLSPDKWKSYSNVSCLVTHEGSTVEKKVVPAECS
L5	Lambda5 Sea lion, Stellar	LLGLAVGAHGRLPPVTVAPPNSTPDPGAPAGSSSRSLWDRFLFWPGPRGAGPRCWPGGFWPETQSPWFVFSEGTQLTVLGQPKSAPLVTLFLSFSEELGANKATLVCLISDFYPSSLKVAWKVDGSNVTQGVETTKPFIQSNNKYAASSYLSLSPDKWKSYSSVSCLVTHEGSTMEKKVVPAECS
L5	Lambda5 Seal, Harbor	LLGLAVGAHGRLPPLPVDPPNSTPDPGAPAGSSSRSLWDRFLFWPGPQGAGPRCWPGGFWPETQSSWFVFSEGTQLTVLDQPKSAPLVMLFLSFSEELGANEATLVCLVSDFYPSGVTVAWKADGITVTQGVETTKPSKQSNNKYAASSYLSLTPAKWKSYSSVSCLVTHEGRTVEKKVVPAECS
L5	Lambda5 Shrew, Tree	LLGLVVGTYGLLPLTTAPRREARGPRGWAGSRSSPRSQWGSPRFLLRPVPQGAGPRCWPHGFWSESPWFVFGSGTQLHVLGQPKVTPTITLFAPSREMLRAGKAILVCLISDFYPGSVTVAWKVNGTPVSQGVETSQPSKQSNGRYAASSLLSLSARQWGPRSAFTCQVTHEGSTVEKSVTPAGCS
L5	Lambda5 Vaquita	VLGLAVGAHGLLPPTPAPQSTALRKETPAGSSPWSLWHSSLLHPGPRGTGPRCWPGRFWSESQLPWYVFGGGTQLTVLGQPKSAPSVTLFAPSTEELKANKATLVCLINDFYPGSVTVAWKAGSTTITRGVETAQPLKQSNSKYAASSYLALTASEWESYESVSCQVTHDGRTVEKTVASSGCP
L5	Lambda5 Whale, Beluga	VLGLAVGAHGLLPPTPAPQSTAPRKETPAGSSPWSLWHSSLLHPGPRVTGPRCWPGGFWSESRSPWYVFGGGTQLTVLGQPKSAPSVTLFAPSTEELKANKATLVCLINDFYPGSVMVAWKAGSTTITSGVETAQPSKQSNSKYAASSYLALTASEWRSYDRVSCQVTHEGSTVEKTVASSGCP
L5	Lambda5 Whale, Sperm	LLGLAVGAHGLLPLTPAPQSTAPRKETPAGSSPWSLWHRSPLRPGPRGTGPRCWPDGFWSESQSLRYVFGGGTQLTVLGQPKSAPSVTLFAPSTEELKTNKATLVCLINDFYPGSVTVAWKAGSTAITRGVETTQPLKQSNGKYAASSYLALTASEWKSYDRVSCQVTHEGSTVEKTVASSGCP
L5	Lambda5 Yak, Wild	LLGLAVGAHGLLAAPQSPAPRMEAPVSITPSRFPLRPGPRGPGPRCWRGVWSEGPSAWFTFGGGTKVTIPGQPKSPPSVTLFPPSTEELSTNTATLVCLISDFYPGNVTVAWKADGSPVTRGVVSSQASQQSNSKYAASSYLSLTGSEWKPKSSYSCEVTHEGSTVTKTVKPSACS
B2	VpreB2 Aardvark	QPSSLSSSLGTSVKLSCTLSSDFKVGDFWIRWHQQNPGSPPRYLLTFRSDSDKHQGSGVPSRFSGSNDASTNAGILLISNVQPEDEADYYCNTYHGSTSTFHSAQNCWGVCKPPIFSLLYCLPIGVHHRLQLCESGGPSSLLPWA
B2	VpreB2 Bat, Long-fingered	QPPSVSASLGSTARLTCTLSSGISVGSYYIHWYQQKPRSPPRFLLWYNSDSDKHQGSGVPSRFSGSTDTSANAGLLLISGLQPEDDADYYCMIGHNNAPHSDTHRWGSGTKTSNSIVVLVHNE
B2	VpreB2 Bison	QPVTVSASLGASARLSCTLSSGYNVSNYSIYWYQQKAGNPLRYLLRFKSDSDKHQGSGVPSRFSGSKDASTNAGLLLISGLQPEDEADYYCAVWHGDTNAYTELQTSEEVRQKPPPLTPARGLDEV
B2	VpreB2 Buffalo, Water	QPVTLSASLGASARLSCTLSSGYNVSNYSIYWYQQKAGSPPRYLLRFKSDSDKHQGSGVPSRFSGSKDASTNAGLLLISGLQPEDEADYYCAVWHGDTSAYTAPDQ
B2	VpreB2 Camel	QPPSASASLGASAKLTCTLSSGYSSYSVDWYQQVPGKSPRFLMRVGTSGVGSKGGGVSDRFSGSGSGLERYLTIQNIQEEDEAEYICGADYGSYM
B2	VpreB2 Cattle	QPVTVSASLGASARLSCTLSSGYNVSNYSIYWYQQKAGNPLRYLLRFKSDSDKHQGSGVPSRFSGSKDASTNAGLLLISGLQPEDEADYYCAVWHGDTNAYTELQTSEEVRQKPPPLTPARGLDEV
B2	VpreB2 Gerbil	QPPSVSSSLGATVRLTCTLSRNLNIRVYSIYWYQQRPGHPPRFLLRYFSHSDKHQGPKVPPRFSGSKDMARNLGYLSISELQPEDEAVYYCAVGLRSQEKEKGMERLWRGEK
B2	VpreB2 Goat	QPASLSASPGASARLTCTLSSGYNVGNYSIYWYQQKAGSPPRYLLRFKSDSDKHQGSGVPNRFSGSKDASTNAGLLLISEVQPEDEADYYCAVWHGDTNAHTVLQTSEEEQQKHRPLTPARGSDEV
B2	VpreB2 Hedgehog	QPPSASSSPGATIRLACTLSSDHDISLYSIYWYQQRPGQAPTFLLRYSSHLDKHQDAKIPLRFSGSKDVTTNTGYLNIAEVQPEDEAVYYCAIGAQSMEKDVFGQGTELTVLGQPKSAPSVVLFPPSSKEVSTKKATLVCLISDFY
B2	VpreB2 Horse	QPASVSGTLGQTVTISCTGSISNIGVYVDWYQQIPGTAPKTIIYATNKQPSGVPDRFSGSKSGNTATLTITGLQAEDEADYYCGIYDSSLSSDTVLQASGEVR
B2	VpreB2 Lemur, Flying	QSSPASASLGASAKLSCTLSSEHSTYIIEWYQQQPGKGPRYVMQLKSDGSHSKGAGIPDRFSGSSSGANRYLTISNIQSEDEADYICGVSYTIDKTSG
B2	VpreB2 Macaque	QPASLSASPGASASLTCTFSGGTNVGDYTIHWYQQKPGSPPRYLLKYKSDSDKHQGSGVPSRFSGSKDASVNTGILRISGLQSEDEADYYCAIGRSSASHSDTHRWGSGTKSHPALGLAQAIFKF
B2	VpreB2 Mouse, House	QPPSASSSLGATIRLSCTLSNDHNIGIYSIYWYQQRPGHPPRFLLRYFSHSDKHQGPDIPPRFSGSKDTARNLGYLSISELQPEDEAVYYCAVGLRSHEKKRMEREWEGEKSYTDLGS
B2	VpreB2 Mouse, Ryukyu	QPPSASSSLGATIRLSCTLSNNHNIGIYSVYWYQQRLGHPPRFLLRYFSHSDKHQGPNIPPRFSGSKDTARNLGYLSISELQPEDEAVYYCAVGLRSHEKKRMEREWEGEK
B2	VpreB2 Mouse, Shrew	QPPSASSSLGATVRLTCTLINNHNIGIYSIYWYQQRPGHPPRFLLRYFSHSDKQQGPNVPPRFSGYKDAARNLGYLSISELQPEDEAVYYCAVGLRSQEKKRMEREWEGEK
B2	VpreB2 Rabbit	QLPTASSALGTTVRLACTLSRDHSVGLHSIFWYQQRPGHPPRFLLRYFSHSNQLHGPGIPPRFSGSKDMARNSGYLIISELRPEDEAVYYCAMGSLAEEIERKRGEEEEPAASGSQVPKDSAP
B2	VpreB2 Rat, Blind Mole	QPPSVSSSLGTTIRLTCTLSRNHNINVYSISWYQKRPGHPPRFLLSYFSHSDKKQGPNIPPRFSGSKDVARNQGYLRISGLQPEDEAVYYCAAGLPSQEKEKGMVREMGGEK
B2	VpreB2 Rat, Norway	QPPSASSFLGTSIRLTCALSSNHNIGIYSIYWYQQRPGHPPTFLLRFFSHSDKLQGPKIPPRFSGSKDIARNLGYLSISDLQPEDEAVYYCAVGLRSWEKEKRMEREWEEEK
B2	VpreB2 Rhino	QPPSLSASLGASARFTCTLSSGFNVGDFWIGWYQQKPGSPPRYLLYYHSDSDKHHGSGVPSRFSGSNDASTNAGVLLISGLQPEDEADYYCCTYHGNSKSFTVLQTHGEVRQKPLAQL
B2	VpreB2 Shrew, Elephant	QQASASFSLGQTATLTCTLSSGYSNYYVDWHQQSPGKGPRFVMRVGTSGISGSKGDGIPDRFSGSGSDLERYLTIENIQLEDESVYYCGVNHGSGSSYV
B2	VpreB2 Shrew, Tree	QPPSLSASPGASVRLSCTLRNDISVGGKYVYWYQQKPESRPRYLLYHYSSTALGTGVPSRFSGSKDTSANAGVLHISGLQTEDEADYYCMIGHSSTLHSDTGRWGSGTKTSGPTVPEL
B2	VpreB2 Whale, Beluga	QSPSVSVLLGQMTRITCGGNNIGSKSAYWYQQKPGQAPVLVIYHDNERPSGIPYRFSGFSSGNTASLAIRGAQAEDKGDYYCAVADGSDKSPCYVFGGGTQLTVLGQPKSPPSVTLFAPSTEELSANKATLVCLINDFY
B2	VpreB2 Yak, Wild	QPVTVSASLGASARLSCTLSSGYNVSNYSIYWYQQKAGNPLRYLLRFKSDSDKHQGSGVPSRFSGSKDASTNAGLLLISGLQPEDEADYYCAVWHGDTNAYTELQTSEEVRQKPPPLTPARGLDEV
B2l	VpreB2-like Alligator	QPPAESVSPGNTVKLSCTMSSGTSISGYYVYWFQQKPGTPPRHLLRYKSDSNKHQGSGVPARFSGSKDTSSNTGYLTIAGALAEDEADYYCAVWHSSACHSDLVRGEVRQKSPLLCPAGAL
B2l	VpreB2-like Caecilian	QPASVSVAPGGTVRLPCAMSSGFSIGGYNVYWYQQKAESPPRYLLSFYSDSSKHQGEGVPSRFSGSKDSSSNSGYLSISGALPEDNVDYYCQVWDSSNKAHSDSVR
B2l	VpreB2-like Turtle	QPPSVSVSPGNTVKLSCTMSSGTSISDYYVSWYQQKPGNSPQYLLYYYTDSSKGQGSGVPARFSGSKDTASNAGYLTISGALAEDEADYYCAVIKSGTAVYVFGGGTQLTVLGQPKASPT
B3	VpreB3 Aardvark	QPDALLVFPGQVAQLSCTVSPRPGAIWDYGVSWYQQRAGSAPRYLLYYRSEDDQHRPADIPARFSAARDTASDACILTISPVQPEDDADYYCCVGYGSRP
B3	VpreB3 Alligator	QPDFILVSPGQTVNLSCSLNSGYHIKDYGVSWYQQRPGYPPRYLLYYNSEADKHKSSEIPDRFSAFKDPTINACILTISGVEAEDGADYYCSISYAIYYL
B3	VpreB3 Alpaca	QPEALLVFPGQVAQLSCMLSPRYATVGDYGVSWYQQRAGSAPRYLIYYRSEEDYHRPPDIPDRFSAATDKAHNACILTISPVQPEDEADYYCSVGYGF
B3	VpreB3 Armadillo	RKDALLVFPGQVAQLSCTLSPGHATIKDYGVSWYQQRAGSAPRYLLYYRSEKDHHRPAHIPDRFSATVDAAHNTCILVISPVQPEDDADYYCCVGYGSHPESQGWD
B3	VpreB3 Baboon	QPDALLVFPGQVAQLSCTLSPQHVTIRDYGVSWYQQRAGSAPRYLLYYRSEEDHHRPTDIPDRFSAAKDEAHNACVLTISPVQPEDDADYYCSVGYGFGP
B3	VpreB3 Bat, Big brown	QPDALLVFPGQEAQISCMLNPRHATIGDYGVSWYQQRAGSAPRYLLYYRSKEDHHRSPDIPDRFSAATDEAQNACILIISPVQPEDDADYYCSVGYIS
B3	VpreB3 Bat, Horseshoe	KPDALLVFPGQVAQLSCMLSPHHATIGEYGVSWYQQRAGSAPRYLFYYRSEEDHHRPPGIPDRFSAANDEVHNACILTISPVQPEDDADYYCSVGYIS
B3	VpreB3 Bat, Large flying fox	QPDAILVFPGQVAQLSCMLNSRHMTIGDYGVSWYQQRAGSAPRYLLYHRSEEDHDQAPDIPDRFSAATDKAHNACILTISPVQPEDDADYYCSVGYIP
B3	VpreB3 Bat, Little brown	QPDALLVFPGQVVQISCMLNPRHANIGDYGVSWYQQRAGSAPRYLLYYRSKEDHHRSPDIPDRFSAATDAAQNAGILIISPVQPEDDADYYCSVGYIS
B3	VpreB3 Bat, Long-fingered	QPDALLVFPGQVVQISCMLSPRHGTVGEYGVSWYQQRAGSAPRYLLYYRSEEDYRRSPDIPDRFSAATDAAKNACILIISPVQPEDDADYYCSVAFIS
B3	VpreB3 Bat, Vampire	PPGALSVFPGQVAQLSCMISPRHATIGDYGVTWYQQRAGSAPRYLLYYRSEEDHHRSPDVPDRFSAATDAAHNAGILIISPVQPEDDADYYCSVGYIS
B3	VpreB3 Bison	KPEALLVFPGQVAQLSCTISPHYAIVGDLGVSWYQQRAGSAPRLLLYYRSEEHQHRAPGIPDRFSAAADAAHNTCILTISPVQPEDDADYYCFVGDLF
B3	VpreB3 Buffalo, Water	KPEALLVFPGQVAQLSCTISPHYAIVGDLGVSWYQQRAGSAPRLLLYYRSEEHQHRAPGIPDRFSAAADAAHNTCILTISPVQPEDDADYYCFVGNLF
B3	VpreB3 Caecilian	QPAIMQVSPGQTVHLSCRMEIGYHIAEHHVSWYQQRPGSAPRYLLTYYSDSGQYHGSGVPSRFSASKDLSSNTCILTIAKVQAEDAADYYCAVAYTIYYL
B3	VpreB3 Camel	QPEALLVFPGQVAQLSCMLSPRYATVGDYGVSWYQQRAGSAPRYLIYYRSEEDYHRPPDIPDRFSAATDKAHNACILTISPVQPEDEADYYCSVGYGF
B3	VpreB3 Cattle	KPEALLVFPGQVAQLSCTISPHYAIVGDLGVSWYQQRAGSAPRLLLYYRSEEHQHRAPGIPDRFSAAADAAHNTCILTISPVQPEDDADYYCFVGDLF
B3	VpreB3 Cheetah	QPDALLVFPGQVAQLSCILSPRHAIIGEYGVSWYQQRAGSAPRHLLYYRSEEDYHRPPDIPDRFSAATDAAHNACILTISPVQPEDDADYYCSVGYIS
B3	VpreB3 Chicken	QPAAVQVLPGETARLSCVLSPQYNISDFGITWYQQRPGQALRYLLYYNTERDKHKSARIPDRFSATKDLVHNACILIIAVAQEEDNGRYFCSLPLTINWL
B3	VpreB3 Dog	QPDALLFFPGQVAQLSCMLSPRHATIGEYGVSWYQQRAGSAPRYLLYYRSEKDYHRSPDIPDRFSAATDAAHNACILTISPVQPEDDADYYCSVGYTS
B3	VpreB3 Elephant	QPDALLIFPGQMAQLSCIILSPHHAASRDYGVSWYQQRAGSAPRYLLYYRSEDDQDRPADLPARFSAARDAASNACILTIDPVQPEDDADYYCSVGY
B3	VpreB3 Gerbil, Mongolian	EPDALLVFPGQVAQLSCTINSQHATVGDTGVSWYQQQPGSAPHFLYYHSKEEHYRPDDVPDRFSATMDVAHNACVLTISPVQPEDDARYFCSIYYSSEP
B3	VpreB3 Gibbon	QLDALLVFPGQVAQLSCTLSPQHVTIRDYGVSWYQQRAGSAPRYLLYYRSEEDHHRPTDIPDRFSAAKDEAHNACVLTISPVQPEDDADYYCSVGYGFGP
B3	VpreB3 Goat	KPEALLVFPGQVAQLSCTISPHYAIVGDLGVSWYQQRAGSAPRLLLYYRSEEDQHRAPGTPDRFSAAADAAHNTCVLTISPVQPEDDADYYCFVGELF
B3	VpreB3 Gorilla	QPDALLVFPGQVAQLSCTLSPQHVTIRDYGVSWYQQRAGSAPRYLLYYRSEEDHHRPADIPDRFSAAKDEAHNACVLTISPVQPEDDADYYCSVGYGFSP
B3	VpreB3 Hamster, Chinese	HPDALLVFPGQVAQLSCTINSQHATIGDFGVSWYQQRPGSAPQLLYYHSEEEHYRPDDIPDRFSATTDVAHNVSVLTIRPVQPEDDADYFCSIAYNFDP
B3	VpreB3 Hedgehog	QPDALLVFPGQVAQLSCTLSPGHATVGDYGVSWYQQRAGSAPRYLFYYRSEEDHHRPPDTPDRFSAATDTAHNACILTISPVQPEDDADYYCSVAY
B3	VpreB3 Horse	HRESLMVFPGQVAQLSCTINPRHPIGDYGVSWYQQRAGSAPRYLLYYRSEKDHHRSPDIPDRFSAAADAAHNVCILTISPVQPEDDADYYCSVGYF
B3	VpreB3 Human	QLDALLVFPGQVAQLSCTLSPQHVTIRDYGVSWYQQRAGSAPRYLLYYRSEEDHHRPADIPDRFSAAKDEAHNACVLTISPVQPEDDADYYCSVGYGFSP
B3	VpreB3 Koala	QPEALLVFPGQTASLLCALKPDFAIRDHGVSWFQQYPGSAPRFLLYYYSEEEQNRQPGLPERFSASKDTAQNACILTISPVQPEDDADYYCSVSYGF
B3	VpreB3 Lemur	FLLMGTLMAGQVAQLSCMLSPQHAISDYGVSWYQQRAGSAPRYLLYYHSEEEHHRPDDIPDRFSAAKDVAHNACVLTISPVQPEDDADYYCSVGFSPGS
B3	VpreB3 Lemur, Flying	QPDALLVFPGQVAQLSCTLSPQHATIGDYSVSWYQQRAGSAPRYLLYCHSEEEQHRPDDIPDRFSATKDMAHNACILTINPVQPEDDADYYCCVGYSSGP
B3	VpreB3 Manatee	QPDALLVFPGQMAQLSCTLSPHHAAIRDYGVSWYQQRAGSAPRYLLYYRSEDDQHRPADLPARFSAARDMARDACILTISPVQPEDDADYYCSVGYGSSP
B3	VpreB3 Meerkat	QPDTLLVFPGQVAQLSCILSPRHAIIGEYGVSWYQQRAGSAPRHLLYYRSEEDYHRPPDIPDRFSAATDAAHNACILTISPVQPEDDADYYCSVGYI
B3	VpreB3 Mole, Golden	QAYALLVFPGQMVQLSCTLSNPHASISDYGMSWYQQRAGSAPRYLLYYRSEEDQHRPTDIPARFSVACDTSDNTCILTISPVQPEDHADYFCSVGSSA
B3	VpreB3 Mouse, House	QPDAFSVFPGQDAHLSCTINSQHATAGDIGVSWYQQQPGSAPHLLYYYAEEEHYRPADIPDRFSATVDAAHNACILTISPVLPEDDADYFCSIAHTFEP
B3	VpreB3 Mouse, Ryuku	QPDAFSVFPGQDAHLSCTINSQHATAGDIGVSWYQQQPGSAPHLLYYYAEEEHYRPADIPDRFSATVDAAHNACILTISPVLPEDDADYFCSIAHTFEP
B3	VpreB3 Mouse, Shrew	QPDAFLVFPGQEAHLSCTIDSQHATVGDIGVSWYQQQPGSAPHLLYYYAEEEHYRPADIPDRFSATVDAARNACILTISPVLPEDDADYFCSIAHIFEP
B3	VpreB3 Narwhal	QPDTLLVFPGQVAQLSCMLSPRHATVGDYGVSWYQQRAGSAPRFLLHYRSEEDNHRPPDIPDRFSAVTDAAHNACILTISPVQPEDAADYYCSVGYIP
B3	VpreB3 Opossum	QPEALVVFPGQTARLLCSLQPEVAISERGISWFQQFPGSAPRFLLYYYNEEEQERRPGLPERFGASKDATHNACILTISPVQPEDEADYYCSLAY
B3	VpreB3 Otter, Sea	QPDALLVFPGQVAQLSCMLSPRHATIGEYGVSWYQQRAGSAPRYLLYYRSEDNYHRPPDIPDRFSAATDAAHNACILTISPVQPEDDADYYCSVAYIS
B3	VpreB3 Pangolin	QPDALLIFPGQVAQLSCILSPRHATIGEHGVSWYQQRAGSAPRYLLYFRSEEDYHRSPDIPDRFSAATDIAHNACILTISPVQPEDDADYYCSVGYLS
B3	VpreB3 Pig	QRNSLLVFPGQVAQLLCMLSPRHATVGDYGVSWYQQRAGSAPRLLLYYRSEEDHHRPPDIPDRFSAAADAAHNSCILTISPVQPEDDADYYCFVGIKS
B3	VpreB3 Platypus	QQDAVLVFPGQTAKLFCALSPGFSIQDYGVSWYQQRAGRSPRYLLYYHSQGFSHRPRDVPNRFSASKDADRNACILTIREVQPEDDAHYFCSVGYSVFYQ
B3	VpreB3 Porpoise	QPDTLLVFPGQVAQLSCMLSPRHATVRDYGVSWYQQRAGSAPRFLLHYRSEEDNHRPPDIPDRFSAATDAAHNACILTISPVQPEDAADYYCSVGYIP
B3	VpreB3 Rabbit	QPDALLVFPGQVAQLSCTLSPQHASIWDYGVSWYQQRAGSAPRYLLYYRSEEDHHRPEDVPDRFSASKDAAHNACILTINPVQPEDDADYYCSVGYTSDL
B3	VpreB3 Rat, Blind Mole	QRDGLLVLPGQVAQLSCTIKPQHATIGVLGVSWYQQRPGSAPHLLYYHSEESHYRPDDIPDRFSATTDVAHNACVLTISPVQPEDDADYYCSVAYSFD
B3	VpreB3 Rat, Norway	FLLVGAFLSGQEAQLSCTINSQQASVEDTGVSWYQQQPGGSPHFLYYHSKEEDYRPADIPDRFSATMDVVHNACVLTISPVLPEDDADYFCSIAHFEP
B3	VpreB3 Rhino	QPESLLVFPGQVAQLSCTISPRHPIGDYGVSWYQQRAGSAPRYLLYYRSEEDHHRPSDIPDRFSAAADTAHNTCILTISPVQPEDDADYYCSVGYTS
B3	VpreB3 Sea lion, California	QPDALLVFPGQVAQLSCMLSPHHATVGEYGVSWYQQRAGSAPRYLLYYRSEDDYHRPPDIPARFSAATDAAHNACILTISPVQPEDDADYYCSVDYTT
B3	VpreB3 Sea lion, Stellar	QPDALLVFPGQVAQLSCMLSPHHATVGEYGVSWYQQRAGSAPRYLLYYRSEDDYHRPPDIPARFSAATDAAHNACILTISPVQPEDDADYYCSVGYTT
B3	VpreB3 Seal, Fur	QPDALLVFPGQVAQLSCMLSPHHATVGEYGVSWYQQRAGSAPRYLLYYRSEDDYHRPPDIPARFSAATDAAHNACILTISPVQPEDDADYYCSVGYTT
B3	VpreB3 Seal, Harbor	QPDALLVFPGQVAQLSCMLSPRHATVGEYGVSWYQQRAGSAPRYLLYYRSEDNYHRPPDIPDRFSAATDTAHNACILTISPVQPEDDADYYCSVGYTS
B3	VpreB3 Shrew, Elephant	QPDALLIFPGQMAQLSCIILSPHHAASRDYGVSWYQQRAGSAPRYLLYYRSEDDQDRPADLPARFSAARDAASNACILTIDPVQPEDDADYYCSVGY
B3	VpreB3 Shrew, Tree	QPDALLVFPGQVAQLSCTLSPQQATIGSYVMSWYQQQAGSAPRYLLYCHSEEEDQRPPDVPDRFSAATDVARNACILTISPVQPEDDAHYYCAVAYSSGP
B3	VpreB3 Sloth, Two-toed	EKDGLLVFPGQVAQLSCTIIPRHATIGDHGVSWYQQRAGRAPRFLLYYRSKEDHHRPAHIPERFSAMVDTARNVCVLTISPVQPEDDADYYCSVGYNLDP
B3	VpreB3 Snake	QPPSLSESPRGTVRITCTRAAGSISDYYVSWYQQKPGTKPVLVIYKDTERPSGIPERFSASVDSSSNSATLSISNVQPEDEADYYCLSYDGSWQPTVTALYGEV
B3	VpreB3 Turtle, Softshell	QPASILVLLGQTVNLSCALNPGYNISDYGVSWYQQRAGRPPKFLLYYNSETDQHKPAGTPARFSATKEPALNACVLTIAAFEAEDAADYYCSIML
B3	VpreB3 Vaquita	QPDTLLVFPGQVAQLSCMLSPRHATVRDYGVSWYQQRAGSAPRFLLHYRSEEDNHHPPDIPDRFSAATDAAHNACILTISPVQPEDAADYYCSVGYIP
B3	VpreB3 Walrus	QPDALLVFPGQVAQLSCMLSPHHATVGEYGVSWYQQQAGSAPRYLLYYRSEDDYHRPPDIPARFSAATDAAHNACILTISPVQPEDDADYYCSVGYTS
B3	VpreB3 Whale, Beluga	QPDTLLVFPGQVAQLSCMLSPRHATVGDYGVSWYQQRAGSAPRFLLHYRSEEDNHRPPDIPDRFSAVTDAAHNACILTISPVQPEDAADYYCSVGYIP
B3	VpreB3 Whale, Minke	QPDTLLVFPGQVAQLSCMLSPRHATVGDYGVSWYQQRAGSAPRLLLHYRSEEDHHRPPDIPDRFSAATDAAHNACILTISPVQPEDAADYYCSVGYIP
B3	VpreB3 Whale, Sperm	QPDTLLVFPGQVAQLSCMLSPRYATVGDYGVSWYQQRAGSAPRLLLHYRSEEDHHRPTDIPDRFSAATDAAHNACILTISPVQPEDAADYYCSVGYIP
B3	VpreB3 Yak, Wild	KPEALLVFPGQVAQLSCTISPHYAIVGDLGVSWYQQRAGSAPRLLLYYRSEEHQHRAPGIPDRFSAAADAAHNTCILTISPVQPEDDADYYCFVGDLF
PTCRA	PTCRA Aardvark	GVGCTPFPSLAPPITLSVDGKQQTLVVCLVLDVAPPGLDSPIWFSVGNGSALDAFTYGPSPAADGTWTSLAQLSLPSDELAAWEPLVCHTGLGAKGSSWSTQPLQLSGEASSARTCLWEPLRGMPGQVLRLGALRLLLFKLLLFDLLLTCSRYRALSATRADVAETPRARGSGLPLLPIASQADRLLLCPPLPPV
PTCRA	PTCRA Alligator	GNGASPSPTLAPPLSMVVNGERKTLVMCMVDNLPEGTADAIWFSNENGSALDSFTYGFSQAEDGTFSTVSHLSVLTTELESWASVACHVQLNKTTRVWSATLLPVSEEIMGETCPDEDEGALHFRSYTLLLLAIRVLLLKFLLLDVLVTCSFLFRGEHGSAQLKSPNGSPA
PTCRA	PTCRA Alpaca	GAGSTPFPSLAPPITLLVDGKQEMLVVCLVLDAAPPGLESPIWFSAGNGSSLDAFTYGPSPAADGTWTSLAQLSLPSEELAAWETLVCHTGPEAGEQSQSTQPLQLSGGASSTRTCLWEPLRGTRGQALRLGALRLLLFKLLLLDVLLTCSRLRADPGLPLPLAAPRADRLLFPKPPPVGLPAAPTDRLRRSDGGPTGLSLSAPPALQPRNGRDPRSLVWEDRAARAQGRVLQTRPQYSCLKPRSISL
PTCRA	PTCRA Armadillo	GVRATPFPSLAPPITLLVDGKPQTLVVCLVLDVAPPGLDSPIWFSAGNGSLLDAFTYGPSPAADGTWTGLAQLSLPSRELAAWGPVVCHTGPGAGGRGWSTQPLQLSGDASSVRTCIPEPVRGMPSRALRLAALRLLLFKLLLFDVLLTCSRLRALRAAPTHPDPAPPPGCPGLPARPRAPRTHCLLLPPPPPV
PTCRA	PTCRA Baboon	GVGGTPFPSLAPPITLLADGKQQMVVVCLVLDVAPPGFDSPIWFSAGNGSALDAFTYGPSPATDGTWTSLAHLSLPSEELASWEPLVCHTGPGAEGHSRSTEPLQLSGEASTARTCPWEPLRGMPGGVLWLGVLRLLLFKLLLFDLLLTCSRLRHPAGPLPSPAAATRLRALGSHRLYLATETGGREATSSPRPQPRDHGWSDTPPGRKPGSPVWEEGSYLSRYPTCPAQAWCSRSDLRIPSSSLGAFFACDLPPPLQAGAA
PTCRA	PTCRA Bat, Big brown	GVGGTPFPSLAPPITMQVGGKQQVLVVCLVLDAAPPGLESPIWFSAGNGSALDAFTYGPSPAADGTWTSVAQLSLPSEELASWETLVCHTGPGAGDHSQSTQPLQLSGETSSARTCLWEPLGGTPGRALRLGALRLLAYESGWQ
PTCRA	PTCRA Bat, Horseshoe	GVSGTPFPSLAPPITLLVDGKQQMLVVCLVLDVAPPGLESPIWFSAGNGSALDAFTYGPSPAADGTWVSLAQLSLPSEELAAWETLVCNTGPGAGDHSQSTQPLRLSGETSSARTCGWEPLRGMPGQALRLGALRLLLFKLLLFDVLLTCSHLRDLHTARGDPARAPGPRDPGFLAPPTVPKPLRVGEPSAPGDWSPHSEMGTTGPGQTRSAPQALQPLARRGVHTRRQGPDPRSPV
PTCRA	PTCRA Bat, Large flying fox	GVGSTPFPSLAPPITLLVDGKQQTLVVCLVLDVAPPGLESPIWFSAGNGSALDAFTYGPSPAADGTWTSLAQLSLPSEELEAWENLVCHTGPGTGDPSQSTQPLQLSGETSSARTCLWEPLRAETPGQALRLGALRLLLFKLLLFDVLLTCSRLRALPAVRGNLSRAPGPGDPRLPAPLTGPQPLPIGEPSNPTDWSRRSEAGTTGRGLIRSAPPVLQPRATCRVHTRCSGPNPRSPVWEEGTLPTGPVWTWCSGPALNIPASSLGAFVCDLPPPADRSFLSVGLCLPNSS
PTCRA	PTCRA Bat, Little brown	GVGGAPFPSLAPPITMQVDGKQQVLVVCLVLDAAPPGLESPIWFSAGNGSALDAFTYGPSPAADGTWTSVAQLSLPSEELASWETLVCHTGPGAGDHSQSTQPLQLSGVTSSARTCLWEPLGGTPGRALRLEALRLLLFKLLLFDVLLTCSRLRAPPAAGDRPPPARWTPSSPPRPPARSAASAGKGASAATDCNGRRERPRAQTFAPPSGSRPRREPSPGGGEALCPPSAQRSGPAFSMQTSRLGGHRDLPPPGPELPGGGGAPSFH
PTCRA	PTCRA Bat, Long-fingered	GVGDTPFPSLAPPITLLVDGKQQMLVVCLVLDVAPPGLESPIWFSAGNGSALDAFIYGPSPAADGTWTSLAQLSLPSEELASWETLVCHTGPGAGDHSQSTQPLQLSGETSSARTCLWEPLRGEYWGPAA
PTCRA	PTCRA Bat, Vampire	GVGSTPFPSLAPPITLLVDGKQQMLVICLVLDVAPPGLESPIWFSAGNGSALDAFTYGPSPAADGTWTSLAQLSLPSEELASWETLVCHTGAGAGDHSQSTQPLLLSGEISSARTCLWEPLRGTLGEALRLGALRLLLFKLLLFDLLLTCSRLPSRTAARGHRPELPGGGAASTFRPRPFWETPLRVSHQTGSPLRVVPDPGAGTCEVHVTEDY
PTCRA	PTCRA Bison	GMGSTPFPSLAPPITLLVDGKQQTLVVCLVLDVAPPGFESPIWFSAGNGSSLDAFTYGPSPAEDGTWTRLAQLSLYSEELAAWDTLVCHTGPGAGDHGQSTQPLQLSGDASSARTCLWEPLRGTRALVLRLGALRLLLFKLLLLDVLLTCSRLHAPPAARGDPAGASGPGAPSLPAPHEVPRADSRLLPQPPPPRGSSSALGPGDRRRRVHTRRPRRDPRNPVWEEGPPVLRAWSSGPSFSLPT
PTCRA	PTCRA Buffalo, Water	GVGSTPFPSLAPPITLLVDGKQQTLVVCLVLDVAPPGFESPIWFSAGNGSSLDAFTYGPSPAEDGTWTRLAQLSLHSEELAAWDTLVCHTGPGXGDNSQSTQPLQLSGDASSARTCLWEPLRGTRALVLRLGALRLLLFKLLLLDVLLTCSRLHAPPAVRGDPAGASGPGASGLPAPHEVPRADSRLLPQPPPPRGSSSGPADRIRRNHGGTTGRGLSVSASPPLEPRDRRRRVHTRRPRRDPRNPVWEEGPPVLRAWSSGPSLSLPTSSLGAFLCNLPPPADPSFPGG
PTCRA	PTCRA Camel	GAGSTPFPSLAPPITLLVDGKQQTLVVCLVLDVAPPGLESPIWFSAGNGSSLDAFTYGPSPAADGTWTSLAQLSLPSEELAAWETLVCHTGPEAGEQSQSTQPLQLSGEASSTRTCLWEPLRGTRGQALRLGALRLLLFKMLLLDVLLTCSRLRALPAARGNPAGPSCPRDPRLPVPLAAPRADRLLFPKPSPVGSPAAPTDRLRRSDGGTTGLSLSAPPALQPRNSCGVHTRRPGRDPRSLVWEDRAAHAQGRVLQTRPQYSCLKPWSISL
PTCRA	PTCRA Cattle	GMGSTPFPSLAPPITLLVDGKQQTLVVCLVLDVAPPGFESPIWFSAGNGSSLDAFTYGPSPAEDGTWTRLAQLSLYSEELAAWDTLVCHTGPGAGDHGQSTQPLQLSGDASSARTCLWEPLRGTRALVLRLGALRLLLFKLLLLDVLLTCGRLHAPPAARGDPAGASGPGAPSLPAPHEVPRADSRLLPQPPPPRGSSSGPADRIRRNHGGTTGRGLSVSASPPLEPRDRRRRVHTRRPRRDPRNPVWEEGPPVLRAWSSGPSFSLSTSSLGAFLCNLPPPADPSFPGG
PTCRA	PTCRA Cheetah	GVGGTPFPSLAPPITLLVDGKQQTLVVCLVLNVAPPGLDSPIWFSAGNGSSLDAFTYGPSPEADGTWTSLAQLSLPSEELAAWENLVCHTGPGAGDHSQSTRPLQLSGETSSARTCLWEPLRGTRGQALRLGALRLLLFKLLLFDVLLTCSRLRALPSTLGDSRLPAPPRAPLEPRRLPQPXPSAPATWIRRSAGGTAGPGLTLSLQPRLLGWESRSPVWEEGTLPTHRAWAWCL
PTCRA	PTCRA Chicken	GGAADPLPTLAPPLTMMVSGQWRRLVVCVVSELPASSGHAVWISSGNGSALQSFAYGASQEEGGTVCAVSILPDSPMEQELLACHVGPNSSAPAHSSSPIAVAGSDEEAELCPSTPAEPRACAAIALLAAARVVLLKAALLDALLTALLLARR
PTCRA	PTCRA Dog	GVGGTPFPSLAPPITLLVDGKQQTLVVCLVLDVAPPGLESPIWFSAGNGSSLDAFTYGPSPEADGTWTSLAQLSLPSEELAAWENLVCHTGPEAGDQSQSTQPLQLSGGASSARTCLWERVTGTRGQALRLGALRLLLFKLLLLDVLLTCSRLRGLPSAGGTPRSPRPSGPAGAPPSPAASARRHALSPRRLHWPQLGARPEPRSPGWEEGRLSTHRAWAWCS
PTCRA	PTCRA Elephant	GVGSTPFPSLAPPITLLVDGKQQTLVVCLVLDVASPGLDSPIWFSAGNGSSLDAFTYSPSPAGDGTWTSLAQLSLPSEELAAWEPLVCHTGPGAEGSSWSTQPLQLSGEASSARTCLWEPFWGMPAQALRLGALRLLLFKLLLFDVLLTCSRLRSLRTAQADPAGAPCLGGSGLPELPMAPRADSLLLRVPPPPV
PTCRA	PTCRA Gerbil	GKAGNPFPSLAPPITVLLDGRQQVLVVCLVLDALPPSLDSPVWFSAGNGSALEAFSYGPSPAPDGTWTSLAQLSLPSEELQTWEPLVCHTRPGAGGQSRSTAPLQLTGEAPTSRTCFQEPLRGTPGLVLRLSALRLLLFKLLLLDVLLTFGPLCVLAGQHLRPPPPCKPLPSAHRIWA
PTCRA	PTCRA Gibbon	GVGGTLFPSLAPPIMLLVDGKQQMVVVCLVLDVAPPGFDNPIWFSAGNGSALDAFTYGPSPATDGTWTNLAHLSLPSEELASWEPLVCHTRPGAEGHSRSTQPLQLSGEASTARTCPREPLSGTPSGALWLGVLRLLLFKLLLFDLLLTCSCLRDPAGPPPSPAATTRLRALGSHRLHLATENGRREATSSPRPQPWDRRWGDTPPGRKPGSPVWEEGSYLSSYHTYPARGWCSRSALRTPSSSLGAFFAGDLPPPLQAGAA
PTCRA	PTCRA Goat	GVGSTPFPSLAPPITLLVDGKQQTLVICLVLDVAPPGFESPIWFSAGNGSSLDAFTYGPSPAEDGTWTRLAQLSLHSEELAAWDTLVCHTGPGAGDHSQSTQPLQLSGATSSARTCLWEPLRGTRALVLRLGALRLLLFKLLLLDVLLTCSRLRPPPAARGDPAGAPGSGAAGLLSPPEVLRADSRLLPLLPAPRGSSAGPADRIRRNHGGTTGRGLSVSASPPLEPQDRRRRDHTRRPGRDPRSPVWEEGPPVLRAWSSGPSFRLPTSSLGAFLCNLPPSADPSFPGG
PTCRA	PTCRA Gorilla	GVGGTPFPSLAPPIMLLVDGKQQMVVVCLVLDVAPPGLDSPIWFSAGNGSALDAFTYGPSPATDGTWTNLAHLSLPSEELASWEPLVCHTGPGAEGHSRSTQPVQLSGEASTARTCPREPLRGTPGGALWLGVLRLLLFKLLLFDLLLTCSCLRDPAGPPPSPATTTCLQALGSHRLHLATETGGREATSSPRPQPQDHRWGDTPPGRKPGSPVWGEGSYLSSYPTCPARAWCSRSALRTPSSSLGAFFAGDLPPPLQAGAA
PTCRA	PTCRA Hamster, Chinese	GMAGIPFPSLAPPITLLEDGRQQLLVVCLVLDAAPPGLDSPIWFSAGNGSALDAFTYGPSPAPDGTWTSLAQISLPSEELEAWEPLVCHTRPGTGGQSRSTLPILLSGETSTARTCFQEPLRGTPGQVLRLSALRLLLFKLLLLDVLLTCSRPCVLAGQHPLPPPPRKHLPPIVVRDFKI
PTCRA	PTCRA Hedgehog	GINGTPFPSLAPPITQFVDGKQQTLVVCLVLDAAPLGIDSAVWFSAGNGSALDTFTYGPSPAEDGTWTSLAQLSLPQEELAAWETLVCHTGPGAGNQSRSTQPLQLAGRASSSRTCLWEPLIGMRGLALRLEAMRLLLFKLLLFDVLLTCSCLHGWTKLGSDTLSLPPPTGPNSRGREAGTKLRSGAPDKSSEFLLQALKKLSVSFLSARFSLFTQTF
PTCRA	PTCRA Horse	GVRGTPFPSLAPPITLLVDGKQQTLVVCLVLDAAPPGLESSIWFSAGNGSELDAFTYGPSLAEDGTWTSLAQLSLPSEELAAWETLVCHTGPGAGDHSRSTQPLQLSGEASSARICLREPLRGTRGQALRLGALRLLLFKLLLFDVLLTCSRLRALPAARGDPARAPGPRDPATPELPAAPRADRPFLPQPLPVGEPSAPAHWLRRSDGGTTGRALTPSTPPALQPRAGRGGSHPPSASGSQEPSLGRGDGLCQPSLGLRLRTPLSIPASSLGAFVCDLPPPADRSILGAGLCLPPQTKAF
PTCRA	PTCRA Human	GVGGTPFPSLAPPIMLLVDGKQQMVVVCLVLDVAPPGLDSPIWFSAGNGSALDAFTYGPSPATDGTWTNLAHLSLPSEELASWEPLVCHTGPGAEGHSRSTQPMHLSGEASTARTCPQEPLRGTPGGALWLGVLRLLLFKLLLFDLLLTCSCLCDPAGPLPSPATTTRLRALGSHRLHPATETGGREATSSPRPQPRDRRWGDTPPGRKPGSPVWGEGSYLSSYPTCPAQAWCSRSALRAPSSSLGAFFAGDLPPPLQAGAA
PTCRA	PTCRA Koala	GVYTAPFPSMAPPLTLLVDGKQKTLVICLVFDVSPSFVDGSIWFSSGNGTTLDAFTYGPSPAGDGTWSSLAQLSLPDEELASWEPLVCHTGPGWQDQGPRTRPLQLSGKPMREKCQQEPTTGPHSLLQTLILGAIRLILFKLLIFDVLMTCSHLRALGITATNSTDLGNQPRRSRI
PTCRA	PTCRA Lemur	GVGSTPFPSLAPPITLLVDGKQQMLVVCLVLDIAPPGLHSPIWFSAGNGSALDAFTYGPSLATDGTWTSLAQLSLPSEELAAWEPLVCHTGPGRHSRSTQPLQLSGEASTARTCPQEPLKGMPGQALRLGALRVLLFKLLLFDVLLTCSRLRACPPQSPASAAARLRALRPHRRRPAAVTEGREAAGSPSPLWALQPRDHRGDHTRPGRQPRSSVWQEGTFFTTRAWGWCS
PTCRA	PTCRA Lemur, Flying	GVDGTPFPSLAPPITLLVDGKQQTLVVCLVLNVSPSGLDSPIWFSAGNGSALDAFTYGPSPATDGTWTSLAQLSLPSEELATWEPLVCHTGPGAGGHSWSTQPLQLSGKASTVRTCLQEPLSGTPGQALRLGALRLLLFKLLLFDVLLTCSRLRARQPSARTPSAPRPIAAPSRSRRPHASPRLPPTAGGRGDGATTGRRLHSRCPDRKMSITIVSGYFLLNGGHHRGCRKWARRSRSGAEAG
PTCRA	PTCRA Macaque	GVGGTPFPSLAPPITLLADGKQQMVVVCLVLDVAPPGFDSPIWFSAGNGSALDAFTYGPSPATDGTWTSLAHLSLPSEELASWEPLVCHTGPGAEGHSRSTQPLQLSGEASTARTCPWEPLRGMPGGVLWLGVLRLLLFKLLLFDLLLTCSRLRHPEGPLPSPAAATRLRALGSHRLYLATETGGREATSSPRPQPRDHGWSDTPPGRKPGSPVWEEGSYLSRYPTCPAQAWCSRSDLRIPSSSLGAFFACDLPPPLQAGAA
PTCRA	PTCRA Manatee	GVGSTPFPSLAPPITLLVDGKQQTLVVCLVLDVAPPGLDSPIWFSAGNGSALDAFTYGPSPAADGTWTSLAQLSLPSEELAAWEPLVCHTGPGAEGSSWSTQPLQLSGEASSARTCLWETFRGVPGQALRLGALRLLLFKLLLFDVLLTCSRRARPRRTRRGLLAQRGSELPTPPIAPRADRLLRPPPPPV
PTCRA	PTCRA Meerkat	GTGGTPFPSLAPPITLLVDGKQQTLVVCLVLDVAPPGLESPIWFSAGNGSSLDAFTYGPSPEADGTWTSLAQLSLPSEELAAWENLVCHTGPGAGDHGQSTRPLQLSGETSSARTCLWEPLRRTRGQALRLGALRLLLFKLLLLDVLLTCSHLRALPSMLGDPGLPAPPGTPLEHHCLPHPPSAGEPSAPAAWIHRSAGGPAGPGLTRSPQPHLLGWQAGSPVWEEGTLPTHQAWAWCS
PTCRA	PTCRA Mouse, House	GIAGTPFPSLAPPITLLVDGRQHMLVVCLVLDAAPPGLDNPVWFSAGNGSALDAFTYGPSLAPDGTWTSLAQLSLPSEELEAWEPLVCHTRPGAGGQNRSTHPLQLSGESSTARSCFPEPLGGTQRQVLWLSLLRLLLFKLLLLDVLLTCSHLRLHVLAGQHLQPPPSRKSLPPTHRIWT
PTCRA	PTCRA Mouse, Ryukyu	GIAGTPFPSLAPPITLLVDGRQHMLVVCLVLDAAPPGLDNPVWFSAGNGSALDAFTYGPSLAPDGTWTSLAQLSLPSEDLEAWEPLVCHTRPGAGGQNRSTHPLQLSEESSTARSCFLEPLPGTQRQVLWLSLLRLLLFKLLLFDVLLTCSRLRLHVLAGQHLQPPPSRKSLPPTHRIWT
PTCRA	PTCRA Mouse, Shrew	GIAGSPFPSLAPPVTLLVDGRQHTLVVCLVLDAAPPGLDNPVWFSAGNGRALDAFTYGPSLAPDGTWTSLAQLSLPSDELEAWEPLVCHTRPGTGGQNRSTHPLQLSGDSSTARSCFPEPLGGTQRQVLWLSLLRLLLFKLLLLDVLLTCSRLCVLAGQGQHLQPPPSCKSLPPTHGIWT
PTCRA	PTCRA Narwhal	GVGSTPFPSLAPPITLLVDGKQQTLVVCLVLDVAPPGLESPIWFSAGNGSSLDAFTYGPSPAADGTWTSLAQLSLPSEDLAAWETLVCHTGPGTGDHSQSTQPLQLSGEASSARTCLWEPLRGTRGQALRLEALRLLLFKLLLLDVLLTCSRFRAPPAVRGYPARAPRPGDPGLPAAPWADHLLLPQPPPPGGSSADPTDWIRRNDSXRGLSLSTPPALQPRDGRWVHTRPPGRDPRSPVWEEGPLVLRAWRSGPALSIPASSLGAFLCDLPPPADPSFPGG
PTCRA	PTCRA Opossum	GSCTAPFPSMAPPLTLLVDGQPKTLVICLVFDVSPSFGDGSIWFSSGNGTTLEAFTYGPSPAGDGTWSSMAQLSLPAEELASWEPLVCHAGPGWKNQGPSTPPLQLSGKPMGKTCQREPTTVPNSLSQALILEVIRLILFKLLIFDVLMTCSHLRMIGVRATNMLTLGQGPNS
PTCRA	PTCRA Otter, Sea	GVGGTPFPSLAPPITLLVDGKQQTLVVCLVLDVAPPGFGGPIWFSAGNGSSLDAFTYGPSPEADGTWTSLAQLSLPSEELAAWENLVCHTGPEAGDRSQSTRPLQLSGEASSARTCLWEHLRGTRGQALRLGALRLLLFKLLLLDVLLTCSRLRAPPSALGDPGLPAPPTCPQAPGDLPQPPPAGGPSAPAAWIGCSRHEKRPPLCLLNLAQLLSEVTCKEAEKAEKTAFRTSTRIQESDLPFKGQTAASRLRVLSSRPSQNIR
PTCRA	PTCRA Pangolin	GVSGTPFPSLAPPITLLVDGKQQTLVVCLVLDVAPPGLESTIWFSAGNGSALDAFTYGPSPAADGTWTSLAQLSLPSEELAAWETLVCHTGPGAGDHSRSTQPLQLSGEASAARTCLWEPLRGTPGQALLLGVLRLLLFKLLLLDLLLTCGRLRAPPAAXGDPAGPPGPRDPGLAAPRTAPRPDCPLRPQPPPRRELSGPSGWIGLGDGGTTGPRSALPVPPAPQP
PTCRA	PTCRA Pig	GVGSTPFPSLAPPITLLVEGKQQTLVVCLVLDVAPPGLESTIWFSAGNGSFLDAFTYGPSPAADGSWTSVAQLSVPSEELAAWETLVCHTGPGPGNPSQSTQPLQLSGKPSSARTCLREPLRGTRGQALRLEALRLLLFKLLLLDVLLTCSRLRAPPAAREDPTQALGPGDPAPRVPRRPTGGPPSPPAASAGTIARSPHRLDSPQ
PTCRA	PTCRA Platypus	GVSAVPFPTLAPPLTMLVNGQWQTLVVCLVSDVSPDAVLPIWFSTANGSALDSFSYGSIQAPDGTWSALARLSLPTKDLATWEALMCHATPTRGTQSWSTQPLRLPAQPRGQACSKEDHSGPQSRSRALFLGTIRLLFFKLLLFDVLMTCVHLWAGGSVDTSGTEPSRLSLV
PTCRA	PTCRA Porpoise	GVGSTPFPSLAPPITLLVDGKQQTLVVCLVLDVAPPGLESPIWFSAGNGSSLDAFTYGPSPAADGTWTSLAQLSLPSEDLAAWETLVCHTGPGTGDHSQSTQPLQLSGEASSARTCLWEPLRGTRGQALRLEALRLLLFKLLLLDVLLTCSRFRAPPAVRGYPARAPRPGDPGLPAAPWADHLLLPQPPPPGGSSADPTDWIRRNDGWTTGRGLSLSTPPALQPRDGRWVHTRPPGRDPRSPVWEEGPLMLRAWRSGPALSIPASSLAAFLCDLPPPADPSFPGG
PTCRA	PTCRA Rabbit	GVGHTPFPSLAPPITLLVDGRRQTLVVCMVLDVAPPDPASPIWFSAGNGSAVDAFTYGPSLAMDGTWTSVAQLSLPSEELASWEPLVCHTGPRTGGRSRSTQPLQLSGEASPARRCPQEPPRGMAAQALRLGALRLLLFKLLLLDVLLTCHRLVPPGPT
PTCRA	PTCRA Rat, Blind mole	GVAGLPFPSLAPPITLLVDGKQRTLVVCLVLDAAPPGLDSPIWFSAGNGSALDAFTYGPSLTTDGTWTSLAQLSLPSEDLAAWESLVCHTKPAIGGPRRSTRPLQLSGDTSTARTCFQEPLRGLPGHVLRLALLRLLLFKLLLFDLFVTCSHLCMPTGQNLLLPPVCKPQSPPTTFGHRDERPHAFSSPNPLRLSAESRKQNTSTTWGRKAGGHLGLKPMICP
PTCRA	PTCRA Rat, Norway	GIAGTPFPSLAPPVTLLVDGRRHTLVVCLVLDAAPPGLDSLVWFSGGNGSALDAFTYGPSPAPDGTWTSLGQLSLSSEELEAWEPLVCHTRPAAGGLNRSTHPLQLSGEEASTDRTCPQETLRGTQRQVLRLSVLRLLLFKLLLLDVFLTCSRLCVLAGQHLLPPPSSKQAPASTHQSWT
PTCRA	PTCRA Rhino	GVGGTPFPSLAPPITLLVDGKQQTLVVCLVLDAAPPGLESPIWFSAGNGSTLDAFTYGPSPAEDGTWTSLAQLSLPSEELAAWETLVCHTGPGAGDHSRSTQPLQLSGEASSARICLQDPLRGTAGQALRLVALRLLLFKLLLFDVLLTCSRLRALPAKRGDPARAPGPRDPAPRAPQGHAGGASSPPAASARRRALRPHRLASPQ
PTCRA	PTCRA Sea lion, California	GVGGTPFPSLAPPITLLVDGKQQTLVVCLVLDVAPPGFESPIWFSAGNGSSLDAFTYGPSPEADGTWTSLAQLSLPSDQLAAWENLVCHTGPEASDRSQSTRPLQLSGEVSSARTCLWERLRGVRGQALRLGALRLLLFKLLLLDVLLTCSRVRAAPCARGDPGLPRPPRARSPTAGSRSPPARLARRAGGAAGQEPRSPVWEEGTLSTHRAWAWCSMSPPVFLP
PTCRA	PTCRA Sea lion, Steller	GVGGTPFPSLAPPITLLVDGKQQTLVVCLVLDVAPPGLESPIWFSAGNGSSLDAFTYGPSPEADGTWTSLAQLSLPSDQLATWENLVCHTGPEASDRSQSTRPLQLSGEVSSARTCLWERLRGVRGQALRLGALRLLLFKLLLLDVLLTCSRLRAAPCARGDPGLPRPPRARSPTAGSRSPPARLARRAGGAAGQEPRSPVWEEGTLSTHRAWAWCSMSPPVFLP
PTCRA	PTCRA Seal, Fur	GVGGTPFPSLAPPITLLVDGKQQTLVVCLVLDVAPPGLESPIWFSAGNGSSLDAFTYGPSPEADGTWTSLAQLSLPSDQLAAWENLVCHTGPEAGDRSQSTRPLQLSGEVSSARTCLWERLRGVRGQALRLGALRLLLFKLLLLDVLLTCSRLRAAPCARGNPGLPRPPRARSPTAGSRSPPARLARRAGGAAGQEPRSPVWEEGTLSTHRAWAWCSMSPPVFLP
PTCRA	PTCRA Seal, Harbor	GRGGTPFPSLAPPITLLVDGKQQTLVVCLVLDVAPPGLESPIWFSAGNGSSLDAFTYGPSPEADGTWTSLAQLSLPSDQLASWENLVCHTGPEAGDRSQSTRPLQLSGEASSARTCLWERLRGMRGQALRLGALRLLLFKLLLLDVLLTCSRLRAAPCARGDPGLPRPARARSPTAGSRSPRRPAWPPSRGGRRPGAPEPSLGGGDALYPPSLGLVLMSPPVFLP
PTCRA	PTCRA Shrew, Elephant	GLIATPFPSLAPPVTLLVDGKQQMLVVCLVLNVAPPGLDSPIWFSAGNGSELDAFTYGPSPAADGTWTSVAQISLPSEELGVWEPLVCHAGPGVEGSSWSTPPLKLSGEASAARTCLKEPLRGLQGQALRLGLLRLLLFKLLLLDVLVTCSGLRGLRAPRTGPAQRLLPGRPGLPTLPAARLDFVTEMEGRVAESCTQPATQERNPGGLTFATNGAGACKVLGEASSVTESGEPRDLEK
PTCRA	PTCRA Shrew, Tree	GLGSMPFPSLAPPITLLVDGKPQTLVICLVFDVAPHGFDSPIWFSAGNGSALDAFTYGPSSAMDGTWTRLAQLSLPSEELTAWEPLVCHTGPRAGGHSQSTQPLQLSGEVSRARACFQEPLRGTQGQALWLGALRLLLFKLLLFDVLLTCSRLRAGTATRAHPHGPAALRALALGPHRLRSPSPPLPAPRPLASQWVRTCGQGQRPRNSVREEARGRAWAPSACSALTTSSNLEAFLVHDLPPPADRTFLEAGRHPSQGFLIKMAASLPSGWEPLQGSDLPRYWDI
PTCRA	PTCRA Sloth	GVSATPFPSLAPPITFLVDGKQQTLVVCLVLDVAPPGLDSPIWFSAGNGSLLDAFTYGPSPAADGTWTSLAQLSLPSKELAAWEPLVCHTGPGAGDHGWSTQPLQLSGEASSARTCIQEPIRGTRSQALRLGALRLLLFKLLLFDVLLTCSRLRPERDAGGFSRGAHPGGPGAPHTPEGPAVPPPVSPAASARLRGRSSHSPDFTAAMEGPRCSPGAPSGGGEPSTDRAWAWYSRPYRSSPSSLGSFDCXLPPPGDWSFPGAGSVSFFILKAF
PTCRA	PTCRA Snake	HHSLGLFSTLTPPLYLEINGERKTLFICLVNDFSENSLGVIWFSNGNGTMLDSYTYGIFKEEDGSFSTIAQISIPSKEFESWDIVICSVAQNQNSRIWNTTSLQISEEQHMDDLCLYENQGVVEEEMLSTEILHNRTQELHLLAIRTLLFKFLMFNVLMTCCILYKR
PTCRA	PTCRA Tenrec	GVGATPFPSLAPPITLLVDGKQQTLVVCLVFDVLPPGLDSPIWFSAGNGSALDAFTYGPSPAADGSWTNLAQLSLPSEELVAWEPLVCHTGSGMEGSSRSTQPLQLTGEASSAKTCLGEPLRGTPGLALRLEALRLLLFKLLLLDVLLTCSWRRAPPAGLPRPGASGLPALAMARRRQAPV
PTCRA	PTCRA Turtle	RSAAVPFPTLAPPLTMVVNGERKTLVVCVVSDLSQDTANAIWFSNENGSVLDSFTYGVSREEDGTFSTVSHLSVNTTDLESWESLACHVRQNRTTQVWSARSLPISEDHLEEPCLDEDQSAQPDYSQTLLLLAIRVLLLKFLLFDVLITCSFLFKGGRQALPLNSTNSSSALDWLGYGEPGSPVSMERGPRQRMSRTELVTGASHPMGGRERASHTISLNLSPF
PTCRA	PTCRA Vaquita	GVGSTPFPSLAPPITLLVDGKQQTLVVCLVLDVAPPGLESPIWFSAGNGSSLDAFTYGPSPAADGTWTSLAQLSLPSEDLAAWETLVCHTGPGTGDHSQSTQPLQLSGEASSARTCLWEPLRGTRGQALRLEALRLLLFKLLLLDVLLTCSRFRAPPAVRGYPARAPRPGDPGLPAAPWADHLLLPQPPPPGGSSADPTDWIRRNDGWTTGRGLSLSTPPALQPRDGRWVHTRPPGRDPRSPVWEEGAAVLRAWRSGPALSIPASSLAAFLCDLPPPADPSFPGG
PTCRA	PTCRA Walrus	GVGGTPFPSLAPPITLLVDGKQQTLVVCLVLDVAPPGLQSPIWFSAGNGSSLDAFTYGPSPEADGTWTSLAQLSLPSDQLAAWENLVCHTGPEAGDRSQSTRPLQLSGEVSSARTCLWEHLRGVRGQALRLGALRLLLFKLLLLDVLLTCSRLRAAPCARGDPGLPRPPRARSPTAGSRSPPRSAWPPSRGGRRPGAPEPSLGGGDALYPPSLGLVLHEPPARHEKRPPPTSVSSPWPSLCERSGELMCKEAEKAEKTAFRTSTRTHKPDLLPLRPSPPLPCSASWFSRPSQSLR
PTCRA	PTCRA Whale, Beluga	GVGSTPFPSLAPPITLLVDGKQQTLVVCLVLDVAPPGLESPIWFSAGNGSSLDAFTYGPSPAADGTWTSLAQLSLPSEDLAAWETLVCHTGPGTGDHSQSTQPLQLSGEVASARTCLWEPLRGTRGQALRLEALRLLLFKLLLLDVLLTCSRFRAPPAVRGYPARAPRPGDPGLPAAPWADHLLLPQLPPPGGSSADPTDWIRRNDGWTTGRGLSQSTPPALQPRDGRWVHTRPPGRDPRSPVWEEGPLVLRAWRSGPALSIPASSLGAFLCDLPPPADPSFPGG
PTCRA	PTCRA Whale, Minke	GVGSTPFPSLAPPITLLVDGKQQTLVVCLVLDVAPPDLESPIWFSAENGSSLDAFTYGPSPAADGTWTSLAQLSLPSEDLAAWETLVCHTGPGTGGQSQSTQPLQLSGEASSARTCLWEPLRGTRGQALRLGALRLLLFKLLMLDVLLTCSRFRAPPAARGDPARAPRPGAPGLPATPRADHLLLPQPPPPGGSPAAPTDWIRRSDGWTTGRGLSLSTPPALQPRDGHWVHTRHPGRDPRSPVWEEGPLVLRAWRSGPALSIPASSLGAFLCGLPPPADPSFPGG
PTCRA	PTCRA Whale, Sperm	GVGSTPFPSLAPPITLLVDGKQQTLVVCLVLDVAPPGLESPIWFSAGNGSSLDAFTYGPSPAADGTWTSLAQLSLPSEDLAAWETLVCHTGPGTGDHSQSTQPLQLSGETSSASTCLWEPLRGTRGQALRLGALRLLLFKLLLLDVLLTCSRFRAPPAARGDPARAPRPGDPGLPAAPRADHLLLPRPPPPEGSPADPTDWIRRNDGWTTGRGLSLSTPPALQARNGRWVHTRPPGRDPRGPVWEEGPLVLRAWRSGPALSIPASSLRAFLCDLPPPADPSFPGG
PTCRA	PTCRA Yak, Wild	GMGSTPFPSLAPPITLLVDGKQQTLVVCLVLDVAPPGFESPIWFSAGNGSSLDAFTYGPSPAEDGTWTRLAQLSLYSEELAAWDTLVCHTGPGAGDHGQSTQPLQLSGDASSARTCLWEPLRGTRALVLRLGALRLLLFKLLLLDVLLTCSRLHAPPAARGDPAGASGPGAPSLPAPHEVPRADSRLLPQPPPPRGSSSGPADRIRRNHGGTTGRGLSVSASPPLEPRDRRRRVHTRRPRRDPRNPVWEEGPPVLRAWSSGPSFSLPTSSLGAFLCNLPPPADPSFPGG
