# Supplementary material for: Evolution of surrogate light chain in tetrapods and the relationship between lengths of CDR H3 and VpreB tails
Source: Front Immunol. 2022 Oct 13;13:1001134. doi: 10.3389/fimmu.2022.1001134 (PMC9614664; doi:10.3389/fimmu.2022.1001134)
Supplement: Supplementary file 3 [file Table_3.xlsx]

## Sheet: Suppl Table 3A Synteny locs
Supplemental Table 3A. Accession number and specific genomic location of VpreB3, each surrogate light chain component (VpreB1, IGLL1, and VpreB2), and PTCRA for species used in synteny figures (see Figures 3, 4, 5; Suppl. Figure 3). Rows highlighted in gray indicate a gene not found for that species. The accession number for the second VpreB gene in the caecilian genome is highlighted in orange u…
VpreB3
	Clade	Taxonomic Order	Species	Species common name	Species Latin name	Accession|Genomic location	Genome Assembly	Chromosome/Scaffold	Genome annotation
*	Amphibia	Gymnophiona	Caecilian	Two-lined caecilian	Rhinatrema bivittatum	XM_029619691.1|NC_042625.1 (50,505,526..50,506,129)	aRhiBiv1.1 (GCF_901001135.1)	Chromosome 11	VpreB1
1	Amphibia	Gymnophiona	Caecilian	Two-lined caecilian	Rhinatrema bivittatum	NC_042625.1 (50558037..50562071, complement)	aRhiBiv1.1 (GCF_901001135.1)	Chromosome 11	VpreB3
2	Amphibia	Anura	Frog	Tropical clawed frog	Xenopus tropicalis	XM_031892413.1|NC_030677.2 (153,313,392..153,359,863)	UCB_Xtro_10.0 (GCF_000004195.4)	Chromosome 1	LOC105948244
3	Archosauria	Galliformes	Chicken	Chicken	Gallus gallus	XM_415223.7|NC_052546.1 (7,962,552..7,963,556)	bGalGal1.mat.broiler.GRCg7b (GCF_016699485.2)	Chromosome 15	VpreB3
4	Prototheria	Monotremata	Platypus	Duck-billed platypus	Ornithorhynchus anatinus	XM_029048751.1|NC_041748.1 (17,304,584..17,306,333)	mOrnAna1.pri.v4 (GCF_004115215.2)	Chromosome 21	VpreB3
5	Afrotheria	Sirenia	Manatee	Florida Manatee	Trichechus manatus latirostris	XM_004386202.2|NW_004444093.1 (1,751,802..1,753,132)	TriManLat1.0 (GCF_000243295.1)	Scaffold 00157	LOC101344160
6	Afrotheria	Tubulidentata	Aardvark	Aardvark	Orycteropus afer afer	XM_007958775.1|NW_006922716.1 (105,428..106,431)	OryAfe1.0 (GCF_000298275.1)	Scaffold 01129	VpreB3
7	Xenartha	Cingulata	Armadillo	Nine-Banded Armadillo	Dasypus novemcinctus	XM_004466415.3|NW_004482234.1 (414,099..415,854)	Dasnov3.0 (GCF_000208655.1)	Scaffold 24497	VpreB3
8	Laurasiatheria	Eulipotyphla	Hedgehog	Western European Hedgehog	Erinaceus europaeus	XM_016194004.1|NW_006804861.1 (128,628..129,840)	EriEur2.0 (GCF_000296755.1)	Scaffold 00938	VpreB3
9	Laurasiatheria	Perissodactyla	Horse	Horse	Equus caballus	XM_001490310.4|NC_009151.3 (4,723,586..4,724,867)	EquCab3.0 (GCF_002863925.1)	Chromosome 8	VpreB3
10	Laurasiatheria	Artiodactyla	Pig	Pig	Sus scrofa	XM_001929470.5|NC_010456.5 (49,924,874..49,929,562)	Sscrofa11.1 (GCF_000003025.6)	Chromosome 14	VpreB3
11	Laurasiatheria	Artiodactyla	Camel	Arabian Camel	Camelus dromedarius	XM_010987323.2|NC_044542.1 (23,197,516..23,198,844)	CamDro3 (GCF_000803125.2)	Chromosome 32	VpreB3
12	Laurasiatheria	Artiodactyla	Goat	Goat	Capra hircus	XM_018060914.1|NC_030824.1 (138,513..141,358)	ASM170441v1 (GCF_001704415.1)	Chromosome 17	VpreB3
13	Laurasiatheria	Artiodactyla	Buffalo	Water Buffalo	Bubalus bubalis	XM_025267295.1|NC_037561.1 (1,921,880..1,923,185)	ASM312139v1 (GCF_003121395.1)	Chromosome 17	VpreB3
14	Laurasiatheria	Artiodactyla	Bison	American bison	Bison bison	XM_010841643.1|NW_011477641.1 (20,396..21,741)	Bison_UMD1.0 (GCF_000754665.1)	Scaffold 7180017847068	VpreB3
15	Laurasiatheria	Artiodactyla	Yak	Wild Yak	Bos mutus	XM_005901590.2|NW_005394378.1 (218,261..219,540)	BosGru_v2.0 (GCF_000298355.1)	Scaffold 1454_3	VpreB3
16	Laurasiatheria	Artiodactyla	Cattle	Cattle	Bos taurus	NM_001281906.1|NC_037344.1 (71,220,936..71,222,044)	ARS-UCD1.2 (GCF_002263795.1)	Chromosome 17	VpreB3
17	Laurasiatheria	Cetacea	Beluga	Beluga Whale	Delphinapterus leucas	XM_022551303.1|NW_022098052.1 (10,675,451..10,676,746)	ASM228892v3 (GCF_002288925.2)	Scaffold 61	VpreB3
18	Glires	Rodentia	Mouse	House Mouse	Mus musculus	NM_009514.5|NC_000076.7 (75,778,891..75,785,491)	GRCm39 (GCF_000001635.27)	Chromosome 10	VpreB3
19	Euarchonta	Primata	Human	Human	Homo sapiens	NM_013378.3|NC_000022.11 (23,752,743..23,754,425)	GRCh38.p13 (GCF_000001405.39)	Chromosome 22	VpreB3
VpreB1
Sort	Clade	Taxonomic Order	Species	Species common name	Species Latin name	Accession|Genomic location	Genome Assembly	Chromosome/Scaffold	Genome annotation
1	Amphibia	Gymnophiona	Caecilian	Two-lined caecilian	Rhinatrema bivittatum
2	Amphibia	Anura	Frog	Tropical clawed frog	Xenopus tropicalis
3	Archosauria	Galliformes	Chicken	Chicken	Gallus gallus
4	Prototheria	Monotremata	Platypus	Duck-billed platypus	Ornithorhynchus anatinus
5	Afrotheria	Sirenia	Manatee	Florida Manatee	Trichechus manatus latirostris	XM_004379111.2|NW_004443997.1 (5,094,953..5,095,508)	TriManLat1.0 (GCF_000243295.1)	Scaffold 00061	Ig Iota (LOC101361781)
6	Afrotheria	Tubulidentata	Aardvark	Aardvark	Orycteropus afer afer	XM_007955938.1|NW_006922135.1 (1,315,373..1,315,914)	OryAfe1.0 (GCF_000298275.1)	Scaffold 00548	Ig Iota (LOC103210013)
7	Xenartha	Cingulata	Armadillo	Nine-Banded Armadillo	Dasypus novemcinctus	XM_004466457.2|NW_004482234.1 (551,181..551,815)	Dasnov3.0 (GCF_000208655.1)	Scaffold 24497	VpreB1
8	Laurasiatheria	Eulipotyphla	Hedgehog	Western European Hedgehog	Erinaceus europaeus	XM_016190668.1|NW_006804322.1 (20662..21215)	EriEur2.0 (GCF_000296755.1)	Scaffold 00938	Ig Iota (LOC103118576)
9	Laurasiatheria	Perissodactyla	Horse	Horse	Equus caballus	XM_001502296.6|NC_009150.3 (35,658,319..35,659,035)	EquCab3.0 (GCF_002863925.1)	Chromosome 7	Ig Iota (LOC100072385)
10	Laurasiatheria	Artiodactyla	Pig	Pig	Sus scrofa	NM_001075117.1|NC_010456.5 (49,972,058..49,972,768)	Sscrofa11.1 (GCF_000003025.6)	Chromosome 14	VpreB1
11	Laurasiatheria	Artiodactyla	Camel	Arabian Camel	Camelus dromedarius	XM_031442387.1|NC_044542.1 (23,224,887..23,225,729)	CamDro3 (GCF_000803125.2)	Chromosome 32	Ig Iota (LOC116149954)
12	Laurasiatheria	Artiodactyla	Goat	Goat	Capra hircus	NW_017189530.1 (216,214..227,835)	ASM170441v1 (GCF_001704415.1)	Scaffold (unplaced)	IGLV7 (LOC102185492)
13	Laurasiatheria	Artiodactyla	Buffalo	Water Buffalo	Bubalus bubalis	XM_006065603.2|NC_037561.1 (1,193,693..1,205,885)	ASM312139v1 (GCF_003121395.1)	Chromosome 17	VpreB1
14	Laurasiatheria	Artiodactyla	Bison	Bison	Bison bison	XM_010852191.1|NW_011482503.1 (13,869..14,430)	Bison_UMD1.0 (GCF_000754665.1)	Scaffold 7180017851930	VpreB1
15	Laurasiatheria	Artiodactyla	Yak	Wild Yak	Bos mutus	NW_005395494.1 (89,717..100,233)	BosGru_v2.0 (GCF_000298355.1)	Scaffold 2514_1	LOC102283536
16	Laurasiatheria	Artiodactyla	Cattle	Cattle	Bos taurus	XM_024977037.1|NC_037344.1 (71,937,248..71,948,581)	ARS-UCD1.2 (GCF_002263795.1)	Chromosome 17	VpreB1, var X1
17	Laurasiatheria	Cetacea	Beluga	Beluga Whale	Delphinapterus leucas	XM_022551358.1|NW_022098052.1 (10,628,397..10,629,139)	ASM228892v3	Scaffold 61	Ig Iota (LOC111162995)
18	Glires	Rodentia	Mouse	House Mouse	Mus musculus	NM_016982.2|NC_000082.7 (16,686,265..16,687,119)	GRCm39 (GCF_000001635.27)	Chromosome 16	VpreB1
19	Euarchonta	Primata	Human	Human	Homo sapiens	NM_007128.4|NC_000022.11 (22,244,786..22,245,515)	GRCh38.p13 (GCF_000001405.39)	Chromosome 22	VpreB1
IGLL1
Sort	Clade	Taxonomic Order	Species	Species common name	Species Latin name	Accession|Genomic location	Genome Assembly	Chromosome/Scaffold	Genome annotation
1	Amphibia	Gymnophiona	Caecilian	Two-lined caecilian	Rhinatrema bivittatum
2	Amphibia	Anura	Frog	Tropical clawed frog	Xenopus tropicalis
3	Archosauria	Galliformes	Chicken	Chicken	Gallus gallus
4	Prototheria	Monotremata	Platypus	Duck-billed platypus	Ornithorhynchus anatinus
5	Afrotheria	Sirenia	Manatee	Florida manatee	Trichechus manatus latirostris	NW_004444093.1(1,659,083-1,667,445)	TriManLat1.0 (GCF_000243295.1)	Scaffold 00157	LOC101347284; annotated as pseudogene
6	Afrotheria	Tubulidentata	Aardvark	Aardvark	Orycteropus afer
7	Xenartha	Cingulata	Armadillo	Nine-Banded Armadillo	Dasypus novemcinctus	XM_004466427.1|NW_004482234.1|520,991..537,865	Dasnov3.0 (GCF_000208655.1)	Scaffold 24497	IGLL5 (LOC101414129)
8	Laurasiatheria	Eulipotyphla	Hedgehog	Western European Hedgehog	Erinaceus europaeus
9	Laurasiatheria	Perissodactyla	Horse	Thoroughbred horse	Equus caballus	NC_009150.3 (35,697,439..35,812,403)	EquCab3.0 (GCF_002863925.1)	Chromosome 7	IGLL3 (LOC100630636)
10	Laurasiatheria	Artiodactyla	Pig	Pig	Sus scrofa	XM_003132986.3|NC_010456.5 (49,951,542..49,960,517)	Sscrofa11.1 (GCF_000003025.6)	Chromosome 14	IGLL5 (LOC100523213)
11	Laurasiatheria	Artiodactyla	Camel	Arabian Camel	Camelus dromedarius	NC_044542.1 (22,293,311-23,228,150)	CamDro3 (GCF_000803125.2)	Chromosome 32	IGLL1 (first 2 exons unannotated)
12	Laurasiatheria	Artiodactyla	Goat	Goat	Capra hircus	XM_018061192.1|NC_030824.1 (192,934..205,017)	ASM170441v1 (GCF_001704415.1)	Chromosome 17	IGLL5 (LOC106503064)
13	Laurasiatheria	Artiodactyla	Buffalo	Water Buffalo	Bubalus bubalis	NC_037561.1|1201594-1205434	ASM312139v1 (GCF_003121395.1)	Chromosome 17	VpreB1
14	Laurasiatheria	Artiodactyla	Bison	Bison	Bison bison	XM_010828879.1|NW_011494772.1 (6,740,617..6,745,604)	Bison_UMD1.0 (GCF_000754665.1)	Scaffold 7180017864495	IGLL5 (LOC104980256)
15	Laurasiatheria	Artiodactyla	Yak	Wild Yak	Bos mutus	NW_005395494.1 (238,029-241,925)	BosGru_v2.0 (GCF_000298355.1)	Scaffold 2514_1	IGLL7 (LOC106701410)
16	Laurasiatheria	Artiodactyla	Cattle	Cattle	Bos taurus	NM_001319903.1|NC_037344.1 (71,937,296..71,941,206)	ARS-UCD1.2 (GCF_002263795.1)	Chromosome 17	VpreB1, var X1
17	Laurasiatheria	Cetacea	Beluga	Beluga Whale	Delphinapterus leucas	XM_022551357.1|NW_022098052.1 (10,639,551..10,650,152)	ASM228892v3 (GCF_002288925.2)	Scaffold 61	IGLL5 (LOC111162994)
18	Glires	Rodentia	Mouse	House mouse	Mus musculus	NM_001190325.1|NC_000082.7 (16,678,535..16,681,849)	GRCm39 (GCF_000001635.27)	Chromosome 16	IGLL1
19	Euarchonta	Primata	Human	Human	Homo sapiens	NM_001256296.2|NC_000022.11 (22,887,816..22,896,111)	GRCh38.p13 (GCF_000001405.39)	Chromosome 22	IGLL5
VpreB2
Sort	Clade	Taxonomic Order	Species	Species common name	Species Latin name	Accession|Genomic location	Genome Assembly	Chromosome/Scaffold	Genome annotation
1	Amphibia	Gymnophiona	Caecilian	Two-lined caecilian	Rhinatrema bivittatum
2	Amphibia	Anura	Frog	Tropical clawed frog	Xenopus tropicalis
3	Archosauria	Galliformes	Chicken	Chicken	Gallus gallus
4	Prototheria	Monotremata	Platypus	Duck-billed platypus	Ornithorhynchus anatinus
5	Afrotheria	Sirenia	Manatee	Florida Manatee	Trichechus manatus latirostris
6	Afrotheria	Tubulidentata	Aardvark	Aardvark	Orycteropus afer	NW_006922718.1 (97,472..101,414)	OryAfe1.0 (GCF_000298275.1)	Scaffold 01131	Unannotated
7	Xenartha	Cingulata	Armadillo	Nine-Banded Armadillo	Dasypus novemcinctus
8	Laurasiatheria	Eulipotyphla	Hedgehog	Western European Hedgehog	Erinaceus europaeus	XM_016194011.1|NW_006804861.1 (151,358..164,629)	EriEur2.0 (GCF_000296755.1)	Scaffold 00938	Ig Omega (LOC103125631)
9	Laurasiatheria	Perissodactyla	Horse	Horse	Equus caballus	NC_009151.3 (7,089,116..7,089,686)	EquCab3.0 (GCF_002863925.1)	Chromosome 8	IGLV1 (LOC100062472)
10	Laurasiatheria	Artiodactyla	Pig	Pig	Sus scrofa	NC_010456.5|48808807-48825592	Sscrofa11.1 (GCF_000003025.6)	Chromosome 14	Unannotated, near LOC102167597
11	Laurasiatheria	Artiodactyla	Camel	Arabian Camel	Camelus dromedarius	XM_010950950.1|NC_044542.1|21,891,086-22,052,029	CamDro3 (GCF_000803125.2)	Chromosome 32	Ig Omega (LOC105065744)
12	Laurasiatheria	Artiodactyla	Goat	Goat	Capra hircus	XM_005691669.3|NC_030824.1 (644,076..645,266)	ASM170441v1 (GCF_001704415.1)	Chromosome 17	Ig Omega (LOC102175702)
13	Laurasiatheria	Artiodactyla	Buffalo	Water Buffalo	Bubalus bubalis	NC_037561.1 (2,477,917..2,478,985)	ASM312139v1 (GCF_003121395.1)	Chromosome 17	IGLV5 (LOC112579894)
14	Laurasiatheria	Artiodactyla	Bison	Bison	Bison bison	XM_010828825.1|NW_011495054.1 (13,920,216..13,921,855)	Bison_UMD1.0 (GCF_000754665.1)	Scaffold 7180017864495	Ig Omega (LOC104980176)
15	Laurasiatheria	Artiodactyla	Yak	Wild Yak	Bos mutus	NW_005395798.1|4201..5766	BosGru_v2.0 (GCF_000298355.1)	Scaffold 2739_1	Ig Omega (LOC102279615)
16	Laurasiatheria	Artiodactyla	Cattle	Cattle	Bos taurus	NC_037344.1 (70,680,311..70,684,743)	ARS-UCD1.2 (GCF_002263795.1)	Chromosome 17	IGLV (LOC511354)
17	Laurasiatheria	Cetacea	Beluga	Beluga Whale	Delphinapterus leucas	XM_022551540.1|NW_022098052.1 (11,573,505..11,587,746)	ASM228892v3 (GCF_002288925.2)	Scaffold 61	IGLL1 (LOC111163081)
18	Glires	Rodentia	Mouse	House Mouse	Mus musculus	NM_016983.1|NC_000082.7 (17,797,314..17,799,138)	GRCm39 (GCF_000001635.27)	Chromosome 16	VpreB2
19	Euarchonta	Primata	Human	Human	Homo sapiens
PTCRA
Sort	Clade	Taxonomic Order	Species	Species common name	Species Latin name	Accession|Genomic location	Genome Assembly	Chromosome/Scaffold	Genome annotation
1	Amphibia	Gymnophiona	Caecilian	Two-lined caecilian	Rhinatrema bivittatum			Chromosome 3	N/A
2	Amphibia	Anura	Frog	Tropical clawed frog	Xenopus tropicalis			Scaffold 19/ Chromosome 5	N/A
3	Archosauria	Galliformes	Chicken	Chicken	Gallus gallus	XM_015283548.3|NC_052534.1 (15,726,053..15,727,094)	bGalGal1.mat.broiler.GRCg7b (GCF_016699485.2)	Chromosome 3	PTCRA
4	Prototheria	Monotremata	Platypus	Duck-billed platypus	Ornithorhynchus anatinus	XM_029047496.1|NC_041746.1 (13,733,403..13,737,445)	mOrnAna1.pri.v4 (GCF_004115215.2)	Chromosome 19	PTCRA
5	Afrotheria	Sirenia	Manatee	Florida Manatee	Trichechus manatus latirostris	XM_004379558.1|NW_004444001.1 (8,538,380..8,543,528)	TriManLat1.0 (GCF_000243295.1)	Scaffold 00065	PTCRA
6	Afrotheria	Tubulidentata	Aardvark	Aardvark	Orycteropus afer	XM_007936314.1|NW_006921621.1 (15,619,494..15,624,287)	OryAfe1.0 (GCF_000298275.1)	Scaffold 00034	PTCRA
7	Xenartha	Cingulata	Armadillo	Nine-Banded Armadillo	Dasypus novemcinctus	XM_004451345.3|NW_004467499.1 (631,664..651,315)	Dasnov3.0 (GCF_000208655.1)	Scaffold 9762	PTCRA
8	Laurasiatheria	Eulipotyphla	Hedgehog	Western European Hedgehog	Erinaceus europaeus	XM_007537372.1|NW_006804984.1 (40,534..49,767)	EriEur2.0 (GCF_000296755.1)	Scaffold 01061	PTCRA
9	Laurasiatheria	Perissodactyla	Horse	Horse	Equus caballus	XM_023624947.1|NC_009163.3 (42,911,467..42,917,695)	EquCab3.0 (GCF_002863925.1)	Chromosome 20	PTCRA
10	Laurasiatheria	Artiodactyla	Pig	Pig	Sus scrofa	NM_001257090.1|NC_010449.5 (38,006,074..38,012,193)	Sscrofa11.1 (GCF_000003025.6)	Chromosome 7	PTCRA
11	Laurasiatheria	Artiodactyla	Camel	Arabian Camel	Camelus dromedarius	XM_031435518.1|NC_044530.1 (12,099,249..12,104,221)	CamDro3 (GCF_000803125.2)	Chromosome 20	PTCRA
12	Laurasiatheria	Artiodactyla	Goat	Goat	Capra hircus	XM_018038665.1|NC_030830.1 (32,257,576..32,262,722)	ASM170441v1 (GCF_001704415.1)	Chromosome 23	PTCRA
13	Laurasiatheria	Artiodactyla	Buffalo	Water Buffalo	Bubalus bubalis	XM_006069217.2|NC_037546.1 (35,849,192..35,854,582)	ASM312139v1 (GCF_003121395.1)	Chromosome 2	PTCRA
14	Laurasiatheria	Artiodactyla	Bison	Bison	Bison bison	XM_010863241.1|NW_011495047.1 (8,293,790..8,298,828)	Bison_UMD1.0 (GCF_000754665.1)	Scaffold 7180017864487	PTCRA
15	Laurasiatheria	Artiodactyla	Yak	Wild Yak	Bos mutus	XM_005900128.1|NW_005394184.1 (2,723,780..2,729,650)	BosGru_v2.0 (GCF_000298355.1)	Scaffold 1196_1	PTCRA
16	Laurasiatheria	Artiodactyla	Cattle	Cattle	Bos taurus	NM_001075633.1|NC_037350.1 (16,547,283..16,552,639)	ARS-UCD1.2 (GCF_002263795.1)	Chromosome 23	PTCRA
17	Laurasiatheria	Cetacea	Beluga	Beluga Whale	Delphinapterus leucas	XM_022581931.2|NW_022098000.1 (14,356,374..14,362,304)	ASM228892v3 (GCF_002288925.2)	Scaffold 9	PTCRA
18	Glires	Rodentia	Mouse	House Mouse	Mus musculus	NM_011195.2|NC_000083.7 (47,066,589..47,074,638)	GRCm39 (GCF_000001635.27)	Chromosome 17	PTCRA
19	Euarchonta	Primata	Human	Human	Homo sapiens	NM_138296.3|NC_000006.12 (42,916,053..42,925,838)	GRCh38.p13 (GCF_000001405.39)	Chromosome 6	PTCRA

## Sheet: Suppl Table 3B Numbered genes
Supplemental Table 3B. Genes represented by numbered polygons found in Figures 2-4.
Polygon #	Gene	Name
1	MIF	Macrophage Migration Inhibitory Factor
2	SLC2A11	Solute carrier family 2, facilitated glucose transporter member 11
3	DERL3	Derlin 3
4	SMARCB1	SWI/SNF Related, Matrix Associated, Actin Dependent Regulator Of Chromatin, Subfamily B, Member 1
5	MMP11	Matrix Metallopeptidase 11
6	CHCHD10	Coiled-Coil-Helix-Coiled-Coil-Helix Domain Containing 10
7	C22orf15	Chromosome 22 open reading frame 15
8	ZNF70	Zinc Finger Protein 70
9	RGL4	Ral Guanine Nucleotide Dissociation Stimulator Like 4
10	PDCH15	Protocadherin Related 15
11	CA15L	Carbonic anhydrase 15-like
12	TOP3B	DNA Topoisomerase III Beta
13	BABAM1	BRISC And BRCA1 A Complex Member 1
14	OAS1	2'-5'-Oligoadenylate Synthetase 1
15	PRAME	Melanoma antigen preferentially expressed in tumors
16	ZNF280A	Zinc Finger Protein 280A
17	ZNF280B	Zinc Finger Protein 280B
18	SGLT1	Sodium/glucose cotransporter protein 1
19	SLC5A4	Solute Carrier Family 5 Member 4
20	SLC5A1	Sodium/glucose cotransporter protein 1
21	FDG4	Frabin
22	SLC25A1	Solute Carrier Family 25 Member 1
23	CLTCL1	Clathrin Heavy Chain Like 1
24	VPS29L	Vacuolar protein sorting 29-like
25	WSCD2	WSC Domain-Containing Protein 2
26	C12orf43	Chromosome 12 Open Reading Frame 43
27	RPL4	Ribosomal Protein L4
28	PRAME12L	PRAME family member 12-like
29	PRAME6L	PRAME family member 6-like
30	ESS2	Ess-2 Splicing Factor Homolog
31	GSC2	Goosecoid Homeobox 2
32	SPAG6L	Sperm Associated Antigen 6-like
33	DGCR6	DiGeorge Syndrome Critical Region Gene 6
34	ZNF596L	Zinc Finger Protein 596-like
35	ZNF596	Zinc Finger Protein 596
36	CDK20	Cyclin-dependent kinase 20
37	NUTM2D	NUT Family Member 2D
38	PPM1F	Protein phosphatase 1F
39	MAPK1	Mitogen-Activated Protein Kinase 1
40	YPEL1	Yippee Like 1
41	HIRA	Histone Cell Cycle Regulator
42	PPIl2	Peptidylprolyl Isomerase Like 2
43	SPSPON	Somatomedin B And Thrombospondin Type 1 Domain Containing
44	THADA	THADA, Armadillo Repeat Containing
45	DGCR2	DiGeorge Syndrome Critical Region Gene 2
46	DDX51	DEAD-Box Helicase 51
47	SLC2A5	Solute Carrier Family 2 Member 5
48	SLC2A9	Solute Carrier Family 2 Member 9
49	TSSK2	Testis Specific Serine Kinase 2
50	GALNT9	Polypeptide N-Acetylgalactosaminyltransferase 9
51	DDT	D-Dopachrome Tautomerase
52	FAM200Bl	Family With Sequence Similarity 200 Member B-like
53	WRD18	WD repeat domain 18
54	ARRDC2	Arrestin Domain Containing 2
A	sid1	Secreted immunoglobulin domain 1 (VpreB ortholog in Zebrafish)
B	si:ch211-1a19.2	Uncharacterized protein LOC100142650 (IGLL1 ortholog in Zebrafish)
