# Supplementary material for: Evolution of surrogate light chain in tetrapods and the relationship between lengths of CDR H3 and VpreB tails
Source: Front Immunol. 2022 Oct 13;13:1001134. doi: 10.3389/fimmu.2022.1001134 (PMC9614664; doi:10.3389/fimmu.2022.1001134)
Supplement: Supplementary file 4 [file Table_4.xlsx]

## Sheet: Suppl Table 4 Lengths
Supplemental Table 4. Sequence length, tail length, and isoelectric point (pI) of tail residues found within VpreB1, VpreB2, VpreB3, and IGLL1 genes. Average length of CDR H3, specifically DH segments, from Ig heavy chains from tetrapod species.
Species	VpreB1.Length	VpreB1.pI	VpreB1.TailLength	VpreB1.TailpI	VpreB2.Length	VpreB2.pI	VpreB2.TailLength	VpreB2.TailpI	IGLL1.Length	IGLL1.TailLength	IGLL1.TailpI	CDR3.AvgLength	CDR3.MaxLength	DH.AvgLength	DH.MaxLength
Norway rat	117	7.1	19	4.94	117	7.81	19	4.94	179	81	11.99	10		6	9
Big brown bat	133	4.94	36	4.03					180	80	11.71	10
Little brown bat	131	5.62	34	9.9								10
House mouse	123	6.87	25	6.44	123	7.23	25	7.03	179	81	11.73	12	28	6	9
Dog	131	6.66	33	4.89					180	80	8.09	12	18	6	10
Rabbit	128	6.35	30	4.17	128	6.7	30	4.12	183	82	10.67	12	22	10	13
Arabian camel	130	5.93	32	4.24	100	4.54	6	3.4	172	79	10.63	13	20
Florida manatee	132	6.9	34	7.03					187	82	11.37	13	23
Goat	126	8.35	33	4.86	131	5.7	33	5.21	179	74	8.07	14	21
Horse	132	6.5	34	4.4	132	6.23	18	3.67	184	79	10.99	14	25	8	12
Pig	129	6.17	31	5					178	79	12	15	22	9	12
Macaque	121	5.55	28	4.38	130	8.87	32	11.39	187	82	12.4	15	24	7	14
Human	126	6.33	28	4.46					180	81	12.65	16	36	8	12
Cow	133	10.37	32	9.18	131	5.45	33	4.33	178	78	11.75	26	70	14	49
Wild yak	137	10.13	35	12.18	131	5.45	33	4.33	176	71	11.82
Chinese hamster	117	7.04	19	4.86					176	75	11.89
American bison	133	7.1	35	11.99	131	5.45	33	4.33	177	74	11.47
Ryukyu mouse	116	7.5	18	9.08	116	8.85	18	9.08	179	81	11.73
Shrew mouse	116	7.22	18	9.08	116	8.83	18	9.08	179	81	11.37
Mongolian gerbil	117	9.99	19	11.02	117	9.97	19	10.34	179	81	11.93
Large flying fox	134	5.53	37	4.38	136	9.6	38	10.02	179	79	11.42
Meerkat	134	6.77	36	4.84					179	80	8.09
Sea otter	130	6.53	33	5.48					179	80	8.07
Sperm whale	117	6.39	32	8.05					179	79	10.99
Vaquita	128	6.65	29	4.51					179	79	10.33
Upper Galilee Mountains blind mole rat	117	10.03	19	9.08	117	9.84	19	6.38	180	82	10.92
Harbor Seal	131	6.69	33	4.8					180	80	4.59
Steller sea lion	131	7.25	33	9.07					180	80	8.08
Beluga whale	122	6.5	29	4.46	127	6.5	35	5.91	184	79	10.33
Finless Porpoise	128	6.65	29	4.51					184	79	10.33
White Rhino	135	6.12	36	4.24	123	6.59	25	10.15	185	80	10.63
Ca Sea Lion	132	7.25	33	9.07					185	80	8.08
Tree shrew	125	5.17	38	4.95	130	5.5	37	7.19	186	81	12.01
Baboon	121	5.55	28	4.38					186	81	12.33
Gibbon	120	5.56	27	4.38					186	81	12.6
Gorilla	120	6.12	27	4.34					186	81	12.65			8	12
Flying lemur	127	5.64	34	3.88	132	5.82	9	5.9	187	82	11.98
Golden mole	120	8.32	27	6.3					187	82	11.93
Lemur	127	6.51	34	4.33					187	82	12.1
Armadillo	123	7.8	30	6.33					189	84	10.32
Water buffalo	133	9.74	32	10.64	130	9.91	13	3.84	190	78	11.84
Elephant shrew	116	8.3	23	3.99	121	8.31	9	7.02
Hedgehog	120	8.31	33	4.36	125	8.31	27	10.52
Natal long-fingered bat	114	7.18	17	6.38	128	6.69	30	7.36
Aardvark	127	6.38	35	4.75	132	6.83	33	7.65
Alpaca	130	5.66	33	4.24										7	11
Cheetah	134	7.04	36	4.55
Common vampire bat	133	5.62	35	4.26
Elephant	133	7.59	34	4.44
Greater horseshoe bat	134	6	37	3.98
Minke Whale	127	5.87	29	4.17
Narwhal	127	6.65	29	4.46
Northern Fur Seal	132	7.25	33	9.07
Pangolin	113	6.5	20	9.08
Sloth	124	9.4	31	10.02
Vampire bat	128	5.16	36	4.22
Walrus	132	7.65	33	9.08
